# Supplementary material for: Analysis of Functional Single-Nucleotide Polymorphisms (SNPs) and Leaf Quality in Tea Collection under Nitrogen-Deficient Conditions
Source: Int J Mol Sci. 2023 Sep 26;24(19):14538. doi: 10.3390/ijms241914538 (PMC10572165; doi:10.3390/ijms241914538)
Supplement: Supplementary file 1 [file ijms-24-14538-s001.zip]

Archive with 1 entries (1 files):
- ijms-2497096-supplementary.xlsx
