# Supplementary material for: Analysis of Functional Single-Nucleotide Polymorphisms (SNPs) and Leaf Quality in Tea Collection under Nitrogen-Deficient Conditions
Source: Int J Mol Sci. 2023 Sep 26;24(19):14538. doi: 10.3390/ijms241914538 (PMC10572165; doi:10.3390/ijms241914538)
Supplement: Supplementary file 1 [file ijms-24-14538-s001.zip › ijms-2497096-supplementary.xlsx]

## Sheet: amino_gr_snv
genotype	gene	gene_begin	gene_end	SNP position/REF/ALT	Nchange	Aminoacid	Aminoacid_ref	group_ref	Aminoacid_new	group_new	Effect
157	DFRa	1281596	1287960	1282102/A/C	c.179A>C	p.Gln60Pro	Gln	Neutral	Pro	Hydrophobic+Unique	MODERATE
157	DFRa	1281596	1287960	1286465/G/A	c.755G>A	p.Arg252His	Arg	Charged_basic	His	Charged_basic	MODERATE
157	DFRa	1281596	1287960	1286470/C/G	c.760C>G	p.Gln254Glu	Gln	Neutral	Glu	Charged_acidic	MODERATE
157	GS1.2	1538509	1544481	1538701/G/T	c.1054C>A	p.Leu352Ile	Leu	Hydrophobic	Ile	Hydrophobic	MODERATE
157	PIP	219478	220881	220018/A/T	c.545T>A	p.Val182Glu	Val	Hydrophobic	Glu	Charged_acidic	MODERATE
157	F3'5'Hb	648929	653206	649650/A/G	c.1150T>C	p.Tyr384His	Tyr	Aromatic	His	Charged_basic	MODERATE
157	F3'5'Hb	648929	653206	652430/C/G	c.733G>C	p.Asp245His	Asp	Charged_acidic	His	Charged_basic	MODERATE
157	F3'5'Hb	648929	653206	653065/C/T	c.98G>A	p.Arg33Gln	Arg	Charged_basic	Gln	Neutral	MODERATE
157	AlaDC	654399	661847	659903/A/G	c.535A>G	p.Ile179Val	Ile	Hydrophobic	Val	Hydrophobic	MODERATE
157	AlaDC	654399	661847	660036/G/A	c.578G>A	p.Arg193Gln	Arg	Charged_basic	Gln	Neutral	MODERATE
157	AlaDC	654399	661847	660152/T/C	c.694T>C	p.Ser232Pro	Ser	Neutral	Pro	Hydrophobic+Unique	MODERATE
157	ANS_b	802843	806182	805981/A/G	c.115T>C	p.Phe39Leu	Phe	Aromatic	Leu	Hydrophobic	MODERATE
157	UFGT_a	883100	884008	883277/A/G	c.178A>G	p.Thr60Ala	Thr	Neutral	Ala	Hydrophobic	MODERATE
157	UFGT_a	883100	884008	883295/A/C	c.196A>C	p.Lys66Gln	Lys	Charged_basic	Gln	Neutral	MODERATE
212	DFRa	1281596	1287960	1282102/A/C	c.179A>C	p.Gln60Pro	Gln	Neutral	Pro	Hydrophobic+Unique	MODERATE
212	DFRa	1281596	1287960	1286465/G/A	c.755G>A	p.Arg252His	Arg	Charged_basic	His	Charged_basic	MODERATE
212	DFRa	1281596	1287960	1286470/C/G	c.760C>G	p.Gln254Glu	Gln	Neutral	Glu	Charged_acidic	MODERATE
212	GS1.2	1538509	1544481	1538701/G/T	c.1054C>A	p.Leu352Ile	Leu	Hydrophobic	Ile	Hydrophobic	MODERATE
212	UFGT_b	1861248	1862958	1861811/C/A	c.518C>A	p.Pro173Gln	Pro	Hydrophobic+Unique	Gln	Neutral	MODERATE
212	UFGT_b	1861248	1862958	1861819/C/G	c.526C>G	p.Leu176Val	Leu	Hydrophobic	Val	Hydrophobic	MODERATE
212	UFGT_b	1861248	1862958	1861841/C/G	c.548C>G	p.Ala183Gly	Ala	Hydrophobic	Gly	Hydrophobic+Unique	MODERATE
212	UFGT_b	1861248	1862958	1861876/A/C	c.583A>C	p.Ile195Leu	Ile	Hydrophobic	Leu	Hydrophobic	MODERATE
212	UFGT_b	1861248	1862958	1862564/A/G	c.1271A>G	p.Asp424Gly	Asp	Charged_acidic	Gly	Hydrophobic+Unique	MODERATE
212	4CL	2130372	2133990	2130425/A/G	c.50A>G	p.His17Arg	His	Charged_basic	Arg	Charged_basic	MODERATE
212	4CL	2130372	2133990	2131457/G/A	c.1082G>A	p.Arg361Lys	Arg	Charged_basic	Lys	Charged_basic	MODERATE
212	4CL	2130372	2133990	2132853/A/G	c.1164A>G	p.Ile388Met	Ile	Hydrophobic	Met	Hydrophobic	MODERATE
212	4CL	2130372	2133990	2132899/T/C	c.1210T>C	p.Ser404Pro	Ser	Neutral	Pro	Hydrophobic+Unique	MODERATE
212	4CL	2130372	2133990	2132942/A/G	c.1253A>G	p.Asn418Ser	Asn	Neutral	Ser	Neutral	MODERATE
212	ANRb-ANR1	213552	218372	213793/C/A	c.47C>A	p.Pro16Gln	Pro	Hydrophobic+Unique	Gln	Neutral	MODERATE
212	ANRb-ANR1	213552	218372	216960/T/C	c.347T>C	p.Leu116Pro	Leu	Hydrophobic	Pro	Hydrophobic+Unique	MODERATE
212	ANRb-ANR1	213552	218372	217582/G/C	c.812G>C	p.Cys271Ser	Cys	Neutral	Ser	Neutral	MODERATE
212	PIP	219478	220881	220018/A/T	c.545T>A	p.Val182Glu	Val	Hydrophobic	Glu	Charged_acidic	MODERATE
212	F3'5'Hb	648929	653206	649650/A/G	c.1150T>C	p.Tyr384His	Tyr	Aromatic	His	Charged_basic	MODERATE
212	F3'5'Hb	648929	653206	652430/C/G	c.733G>C	p.Asp245His	Asp	Charged_acidic	His	Charged_basic	MODERATE
212	F3'5'Hb	648929	653206	653065/C/T	c.98G>A	p.Arg33Gln	Arg	Charged_basic	Gln	Neutral	MODERATE
212	AlaDC	654399	661847	659903/A/G	c.535A>G	p.Ile179Val	Ile	Hydrophobic	Val	Hydrophobic	MODERATE
316	DFRa	1281596	1287960	1282102/A/C	c.179A>C	p.Gln60Pro	Gln	Neutral	Pro	Hydrophobic+Unique	MODERATE
316	DFRa	1281596	1287960	1286465/G/A	c.755G>A	p.Arg252His	Arg	Charged_basic	His	Charged_basic	MODERATE
316	DFRa	1281596	1287960	1286470/C/G	c.760C>G	p.Gln254Glu	Gln	Neutral	Glu	Charged_acidic	MODERATE
316	GS1.2	1538509	1544481	1538701/G/T	c.1054C>A	p.Leu352Ile	Leu	Hydrophobic	Ile	Hydrophobic	MODERATE
316	UFGT_b	1861248	1862958	1861811/C/A	c.518C>A	p.Pro173Gln	Pro	Hydrophobic+Unique	Gln	Neutral	MODERATE
316	UFGT_b	1861248	1862958	1861819/C/G	c.526C>G	p.Leu176Val	Leu	Hydrophobic	Val	Hydrophobic	MODERATE
316	UFGT_b	1861248	1862958	1861841/C/G	c.548C>G	p.Ala183Gly	Ala	Hydrophobic	Gly	Hydrophobic+Unique	MODERATE
316	UFGT_b	1861248	1862958	1862564/A/G	c.1271A>G	p.Asp424Gly	Asp	Charged_acidic	Gly	Hydrophobic+Unique	MODERATE
316	4CL	2130372	2133990	2130425/A/G	c.50A>G	p.His17Arg	His	Charged_basic	Arg	Charged_basic	MODERATE
316	4CL	2130372	2133990	2131457/G/A	c.1082G>A	p.Arg361Lys	Arg	Charged_basic	Lys	Charged_basic	MODERATE
316	4CL	2130372	2133990	2132853/A/G	c.1164A>G	p.Ile388Met	Ile	Hydrophobic	Met	Hydrophobic	MODERATE
316	4CL	2130372	2133990	2132899/T/C	c.1210T>C	p.Ser404Pro	Ser	Neutral	Pro	Hydrophobic+Unique	MODERATE
316	4CL	2130372	2133990	2132942/A/G	c.1253A>G	p.Asn418Ser	Asn	Neutral	Ser	Neutral	MODERATE
316	NRT2.4	2547523	2550119	2547635/T/C	c.31T>C	p.Ser11Pro	Ser	Neutral	Pro	Hydrophobic+Unique	MODERATE
316	F3'5'H_a	430042	435164	431057/A/G	c.844A>G	p.Thr282Ala	Thr	Neutral	Ala	Hydrophobic	MODERATE
316	F3'5'Hb	648929	653206	649650/A/G	c.1150T>C	p.Tyr384His	Tyr	Aromatic	His	Charged_basic	MODERATE
316	F3'5'Hb	648929	653206	652430/C/G	c.733G>C	p.Asp245His	Asp	Charged_acidic	His	Charged_basic	MODERATE
316	F3'5'Hb	648929	653206	653065/C/T	c.98G>A	p.Arg33Gln	Arg	Charged_basic	Gln	Neutral	MODERATE
316	AlaDC	654399	661847	659903/A/G	c.535A>G	p.Ile179Val	Ile	Hydrophobic	Val	Hydrophobic	MODERATE
316	AlaDC	654399	661847	660036/G/A	c.578G>A	p.Arg193Gln	Arg	Charged_basic	Gln	Neutral	MODERATE
316	AlaDC	654399	661847	660152/T/C	c.694T>C	p.Ser232Pro	Ser	Neutral	Pro	Hydrophobic+Unique	MODERATE
316	UFGT_a	883100	884008	883277/A/G	c.178A>G	p.Thr60Ala	Thr	Neutral	Ala	Hydrophobic	MODERATE
316	UFGT_a	883100	884008	883295/A/C	c.196A>C	p.Lys66Gln	Lys	Charged_basic	Gln	Neutral	MODERATE
527	DFRa	1281596	1287960	1282102/A/C	c.179A>C	p.Gln60Pro	Gln	Neutral	Pro	Hydrophobic+Unique	MODERATE
527	DFRa	1281596	1287960	1286465/G/A	c.755G>A	p.Arg252His	Arg	Charged_basic	His	Charged_basic	MODERATE
527	DFRa	1281596	1287960	1286470/C/G	c.760C>G	p.Gln254Glu	Gln	Neutral	Glu	Charged_acidic	MODERATE
527	GS1.2	1538509	1544481	1538701/G/T	c.1054C>A	p.Leu352Ile	Leu	Hydrophobic	Ile	Hydrophobic	MODERATE
527	WD40	1791401	1814775	1793951/C/A	c.352C>A	p.His118Asn	His	Charged_basic	Asn	Neutral	MODERATE
527	UFGT_b	1861248	1862958	1861583/C/T	c.290C>T	p.Ser97Leu	Ser	Neutral	Leu	Hydrophobic	MODERATE
527	UFGT_b	1861248	1862958	1861811/C/A	c.518C>A	p.Pro173Gln	Pro	Hydrophobic+Unique	Gln	Neutral	MODERATE
527	UFGT_b	1861248	1862958	1861819/C/G	c.526C>G	p.Leu176Val	Leu	Hydrophobic	Val	Hydrophobic	MODERATE
527	UFGT_b	1861248	1862958	1861841/C/G	c.548C>G	p.Ala183Gly	Ala	Hydrophobic	Gly	Hydrophobic+Unique	MODERATE
527	UFGT_b	1861248	1862958	1862564/A/G	c.1271A>G	p.Asp424Gly	Asp	Charged_acidic	Gly	Hydrophobic+Unique	MODERATE
527	4CL	2130372	2133990	2130577/G/A	c.202G>A	p.Glu68Lys	Glu	Charged_acidic	Lys	Charged_basic	MODERATE
527	4CL	2130372	2133990	2132853/A/G	c.1164A>G	p.Ile388Met	Ile	Hydrophobic	Met	Hydrophobic	MODERATE
527	4CL	2130372	2133990	2132899/T/C	c.1210T>C	p.Ser404Pro	Ser	Neutral	Pro	Hydrophobic+Unique	MODERATE
527	4CL	2130372	2133990	2132942/A/G	c.1253A>G	p.Asn418Ser	Asn	Neutral	Ser	Neutral	MODERATE
527	4CL	2130372	2133990	2134528/G/T	c.1739G>T	p.Gly580Val	Gly	Hydrophobic+Unique	Val	Hydrophobic	MODERATE
527	NRT2.4	2547523	2550119	2547635/T/C	c.31T>C	p.Ser11Pro	Ser	Neutral	Pro	Hydrophobic+Unique	MODERATE
527	F3'5'Hb	648929	653206	649575/G/A	c.1225C>T	p.Pro409Ser	Pro	Hydrophobic+Unique	Ser	Neutral	MODERATE
527	F3'5'Hb	648929	653206	649650/A/G	c.1150T>C	p.Tyr384His	Tyr	Aromatic	His	Charged_basic	MODERATE
527	F3'5'Hb	648929	653206	652430/C/G	c.733G>C	p.Asp245His	Asp	Charged_acidic	His	Charged_basic	MODERATE
527	F3'5'Hb	648929	653206	653065/C/T	c.98G>A	p.Arg33Gln	Arg	Charged_basic	Gln	Neutral	MODERATE
527	AlaDC	654399	661847	659903/A/G	c.535A>G	p.Ile179Val	Ile	Hydrophobic	Val	Hydrophobic	MODERATE
527	AlaDC	654399	661847	660036/G/A	c.578G>A	p.Arg193Gln	Arg	Charged_basic	Gln	Neutral	MODERATE
527	AlaDC	654399	661847	660152/T/C	c.694T>C	p.Ser232Pro	Ser	Neutral	Pro	Hydrophobic+Unique	MODERATE
527	WRKY57	677679	690550	686406/A/T	c.778T>A	p.Leu260Ile	Leu	Hydrophobic	Ile	Hydrophobic	MODERATE
527	WRKY57	677679	690550	690086/C/G	c.161G>C	p.Gly54Ala	Gly	Hydrophobic+Unique	Ala	Hydrophobic	MODERATE
527	UFGT_a	883100	884008	883277/A/G	c.178A>G	p.Thr60Ala	Thr	Neutral	Ala	Hydrophobic	MODERATE
527	UFGT_a	883100	884008	883295/A/C	c.196A>C	p.Lys66Gln	Lys	Charged_basic	Gln	Neutral	MODERATE
551	DFRa	1281596	1287960	1282102/A/C	c.179A>C	p.Gln60Pro	Gln	Neutral	Pro	Hydrophobic+Unique	MODERATE
551	DFRa	1281596	1287960	1286465/G/A	c.755G>A	p.Arg252His	Arg	Charged_basic	His	Charged_basic	MODERATE
551	DFRa	1281596	1287960	1286470/C/G	c.760C>G	p.Gln254Glu	Gln	Neutral	Glu	Charged_acidic	MODERATE
551	GDH2	1343240	1348049	1343623/T/C	c.1103A>G	p.Lys368Arg	Lys	Charged_basic	Arg	Charged_basic	MODERATE
551	GS1.2	1538509	1544481	1538701/G/T	c.1054C>A	p.Leu352Ile	Leu	Hydrophobic	Ile	Hydrophobic	MODERATE
551	4CL	2130372	2133990	2130404/T/G	c.29T>G	p.Ile10Ser	Ile	Hydrophobic	Ser	Neutral	MODERATE
551	4CL	2130372	2133990	2130419/A/G	c.44A>G	p.Asn15Ser	Asn	Neutral	Ser	Neutral	MODERATE
551	4CL	2130372	2133990	2130539/G/C	c.164G>C	p.Ser55Thr	Ser	Neutral	Thr	Neutral	MODERATE
551	4CL	2130372	2133990	2131222/C/A	c.847C>A	p.Leu283Met	Leu	Hydrophobic	Met	Hydrophobic	MODERATE
551	4CL	2130372	2133990	2131235/C/G	c.860C>G	p.Thr287Arg	Thr	Neutral	Arg	Charged_basic	MODERATE
551	4CL	2130372	2133990	2131279/G/A	c.904G>A	p.Asp302Asn	Asp	Charged_acidic	Asn	Neutral	MODERATE
551	4CL	2130372	2133990	2131325/G/A	c.950G>A	p.Arg317Gln	Arg	Charged_basic	Gln	Neutral	MODERATE
551	4CL	2130372	2133990	2132853/A/G	c.1164A>G	p.Ile388Met	Ile	Hydrophobic	Met	Hydrophobic	MODERATE
551	4CL	2130372	2133990	2132899/T/C	c.1210T>C	p.Ser404Pro	Ser	Neutral	Pro	Hydrophobic+Unique	MODERATE
551	4CL	2130372	2133990	2132942/A/G	c.1253A>G	p.Asn418Ser	Asn	Neutral	Ser	Neutral	MODERATE
551	MYB4	253070	258258	257912/G/C	c.370G>C	p.Glu124Gln	Glu	Charged_acidic	Gln	Neutral	MODERATE
551	MYB4	253070	258258	257984/T/G	c.442T>G	p.Leu148Val	Leu	Hydrophobic	Val	Hydrophobic	MODERATE
551	MYB4	253070	258258	258020/T/C	c.478T>C	p.Tyr160His	Tyr	Aromatic	His	Charged_basic	MODERATE
551	F3'5'H_a	430042	435164	430259/A/G	c.46A>G	p.Thr16Ala	Thr	Neutral	Ala	Hydrophobic	MODERATE
551	F3'5'H_a	430042	435164	430304/A/T	c.91A>T	p.Thr31Ser	Thr	Neutral	Ser	Neutral	MODERATE
551	F3'5'H_a	430042	435164	430724/C/G	c.511C>G	p.Arg171Gly	Arg	Charged_basic	Gly	Hydrophobic+Unique	MODERATE
551	F3'5'H_a	430042	435164	430955/A/G	c.742A>G	p.Lys248Glu	Lys	Charged_basic	Glu	Charged_acidic	MODERATE
551	F3'5'H_a	430042	435164	431057/A/G	c.844A>G	p.Thr282Ala	Thr	Neutral	Ala	Hydrophobic	MODERATE
551	F3'5'H_a	430042	435164	434181/A/G	c.943A>G	p.Ile315Val	Ile	Hydrophobic	Val	Hydrophobic	MODERATE
551	F3'5'H_a	430042	435164	434240/C/A	c.1002C>A	p.His334Gln	His	Charged_basic	Gln	Neutral	MODERATE
551	F3'5'H_a	430042	435164	434376/T/G	c.1138T>G	p.Ser380Ala	Ser	Neutral	Ala	Hydrophobic	MODERATE
551	F3'5'H_a	430042	435164	434665/A/G	c.1427A>G	p.Asp476Gly	Asp	Charged_acidic	Gly	Hydrophobic+Unique	MODERATE
551	F3'5'Hb	648929	653206	649284/G/A	c.1516C>T	p.Pro506Ser	Pro	Hydrophobic+Unique	Ser	Neutral	MODERATE
551	F3'5'Hb	648929	653206	649286/T/A	c.1514A>T	p.Lys505Met	Lys	Charged_basic	Met	Hydrophobic	MODERATE
551	F3'5'Hb	648929	653206	649650/A/G	c.1150T>C	p.Tyr384His	Tyr	Aromatic	His	Charged_basic	MODERATE
551	UFGT_a	883100	884008	883277/A/G	c.178A>G	p.Thr60Ala	Thr	Neutral	Ala	Hydrophobic	MODERATE
582	DFRa	1281596	1287960	1286465/G/A	c.755G>A	p.Arg252His	Arg	Charged_basic	His	Charged_basic	MODERATE
582	DFRa	1281596	1287960	1286470/C/G	c.760C>G	p.Gln254Glu	Gln	Neutral	Glu	Charged_acidic	MODERATE
582	GS1.2	1538509	1544481	1538701/G/T	c.1054C>A	p.Leu352Ile	Leu	Hydrophobic	Ile	Hydrophobic	MODERATE
582	WD40	1791401	1814775	1794081/G/C	c.482G>C	p.Arg161Thr	Arg	Charged_basic	Thr	Neutral	MODERATE
582	WD40	1791401	1814775	1794127/A/T	c.528A>T	p.Gln176His	Gln	Neutral	His	Charged_basic	MODERATE
582	UFGT_b	1861248	1862958	1861811/C/A	c.518C>A	p.Pro173Gln	Pro	Hydrophobic+Unique	Gln	Neutral	MODERATE
582	UFGT_b	1861248	1862958	1861819/C/G	c.526C>G	p.Leu176Val	Leu	Hydrophobic	Val	Hydrophobic	MODERATE
582	UFGT_b	1861248	1862958	1861841/C/G	c.548C>G	p.Ala183Gly	Ala	Hydrophobic	Gly	Hydrophobic+Unique	MODERATE
582	UFGT_b	1861248	1862958	1862564/A/G	c.1271A>G	p.Asp424Gly	Asp	Charged_acidic	Gly	Hydrophobic+Unique	MODERATE
582	ANS_b	802843	806182	805732/C/T	c.364G>A	p.Asp122Asn	Asp	Charged_acidic	Asn	Neutral	MODERATE
582	ANS_b	802843	806182	805981/A/G	c.115T>C	p.Phe39Leu	Phe	Aromatic	Leu	Hydrophobic	MODERATE
582	UFGT_a	883100	884008	883277/A/G	c.178A>G	p.Thr60Ala	Thr	Neutral	Ala	Hydrophobic	MODERATE
619	GDH2	1343240	1348049	1343623/T/C	c.1103A>G	p.Lys368Arg	Lys	Charged_basic	Arg	Charged_basic	MODERATE
619	GS1.2	1538509	1544481	1538701/G/T	c.1054C>A	p.Leu352Ile	Leu	Hydrophobic	Ile	Hydrophobic	MODERATE
619	UFGT_b	1861248	1862958	1861379/A/G	c.86A>G	p.His29Arg	His	Charged_basic	Arg	Charged_basic	MODERATE
619	UFGT_b	1861248	1862958	1861811/C/A	c.518C>A	p.Pro173Gln	Pro	Hydrophobic+Unique	Gln	Neutral	MODERATE
619	UFGT_b	1861248	1862958	1861819/C/G	c.526C>G	p.Leu176Val	Leu	Hydrophobic	Val	Hydrophobic	MODERATE
619	UFGT_b	1861248	1862958	1861841/C/G	c.548C>G	p.Ala183Gly	Ala	Hydrophobic	Gly	Hydrophobic+Unique	MODERATE
619	UFGT_b	1861248	1862958	1862564/A/G	c.1271A>G	p.Asp424Gly	Asp	Charged_acidic	Gly	Hydrophobic+Unique	MODERATE
619	4CL	2130372	2133990	2130425/A/*,G	c.50A>G	p.His17Arg	His	Charged_basic	Arg	Charged_basic	MODERATE
619	4CL	2130372	2133990	2130539/G/C	c.164G>C	p.Ser55Thr	Ser	Neutral	Thr	Neutral	MODERATE
619	4CL	2130372	2133990	2131222/C/A	c.847C>A	p.Leu283Met	Leu	Hydrophobic	Met	Hydrophobic	MODERATE
619	4CL	2130372	2133990	2131235/C/G	c.860C>G	p.Thr287Arg	Thr	Neutral	Arg	Charged_basic	MODERATE
619	4CL	2130372	2133990	2131279/G/A	c.904G>A	p.Asp302Asn	Asp	Charged_acidic	Asn	Neutral	MODERATE
619	4CL	2130372	2133990	2131325/G/A	c.950G>A	p.Arg317Gln	Arg	Charged_basic	Gln	Neutral	MODERATE
619	4CL	2130372	2133990	2131417/G/A	c.1042G>A	p.Gly348Arg	Gly	Hydrophobic+Unique	Arg	Charged_basic	MODERATE
619	4CL	2130372	2133990	2132839/A/G	c.1150A>G	p.Ile384Val	Ile	Hydrophobic	Val	Hydrophobic	MODERATE
619	4CL	2130372	2133990	2132853/A/G	c.1164A>G	p.Ile388Met	Ile	Hydrophobic	Met	Hydrophobic	MODERATE
619	4CL	2130372	2133990	2132858/T/C	c.1169T>C	p.Leu390Pro	Leu	Hydrophobic	Pro	Hydrophobic+Unique	MODERATE
619	4CL	2130372	2133990	2132899/T/C	c.1210T>C	p.Ser404Pro	Ser	Neutral	Pro	Hydrophobic+Unique	MODERATE
619	4CL	2130372	2133990	2132942/A/G	c.1253A>G	p.Asn418Ser	Asn	Neutral	Ser	Neutral	MODERATE
619	F3'5'H_a	430042	435164	430955/A/G	c.742A>G	p.Lys248Glu	Lys	Charged_basic	Glu	Charged_acidic	MODERATE
619	F3'5'H_a	430042	435164	431057/A/G	c.844A>G	p.Thr282Ala	Thr	Neutral	Ala	Hydrophobic	MODERATE
619	F3'5'H_a	430042	435164	434181/A/G	c.943A>G	p.Ile315Val	Ile	Hydrophobic	Val	Hydrophobic	MODERATE
619	F3'5'H_a	430042	435164	434240/C/A	c.1002C>A	p.His334Gln	His	Charged_basic	Gln	Neutral	MODERATE
619	F3'5'H_a	430042	435164	434376/T/G	c.1138T>G	p.Ser380Ala	Ser	Neutral	Ala	Hydrophobic	MODERATE
619	F3'5'Hb	648929	653206	649650/A/G	c.1150T>C	p.Tyr384His	Tyr	Aromatic	His	Charged_basic	MODERATE
619	F3'5'Hb	648929	653206	652430/C/G	c.733G>C	p.Asp245His	Asp	Charged_acidic	His	Charged_basic	MODERATE
619	F3'5'Hb	648929	653206	653065/C/T	c.98G>A	p.Arg33Gln	Arg	Charged_basic	Gln	Neutral	MODERATE
619	AlaDC	654399	661847	659903/A/G	c.535A>G	p.Ile179Val	Ile	Hydrophobic	Val	Hydrophobic	MODERATE
619	AlaDC	654399	661847	660036/G/A	c.578G>A	p.Arg193Gln	Arg	Charged_basic	Gln	Neutral	MODERATE
619	AlaDC	654399	661847	660152/T/C	c.694T>C	p.Ser232Pro	Ser	Neutral	Pro	Hydrophobic+Unique	MODERATE
619	WRKY57	677679	690550	686142/T/C	c.*14-2A>G	NA	NA	NA	NA	NA	MODERATE
619	ANS_b	802843	806182	805732/C/T	c.364G>A	p.Asp122Asn	Asp	Charged_acidic	Asn	Neutral	MODERATE
619	ANS_b	802843	806182	805981/A/G	c.115T>C	p.Phe39Leu	Phe	Aromatic	Leu	Hydrophobic	MODERATE
619	UFGT_a	883100	884008	883277/A/G	c.178A>G	p.Thr60Ala	Thr	Neutral	Ala	Hydrophobic	MODERATE
619	UFGT_a	883100	884008	883295/A/C	c.196A>C	p.Lys66Gln	Lys	Charged_basic	Gln	Neutral	MODERATE
855	ANS_a	1026264	1028050	1027478/A/G	c.494T>C	p.Leu165Pro	Leu	Hydrophobic	Pro	Hydrophobic+Unique	MODERATE
855	DFRa	1281596	1287960	1282102/A/C	c.179A>C	p.Gln60Pro	Gln	Neutral	Pro	Hydrophobic+Unique	MODERATE
855	DFRa	1281596	1287960	1286465/G/A	c.755G>A	p.Arg252His	Arg	Charged_basic	His	Charged_basic	MODERATE
855	DFRa	1281596	1287960	1286470/C/G	c.760C>G	p.Gln254Glu	Gln	Neutral	Glu	Charged_acidic	MODERATE
855	GS1.2	1538509	1544481	1538701/G/T	c.1054C>A	p.Leu352Ile	Leu	Hydrophobic	Ile	Hydrophobic	MODERATE
855	UFGT_b	1861248	1862958	1861379/A/G	c.86A>G	p.His29Arg	His	Charged_basic	Arg	Charged_basic	MODERATE
855	UFGT_b	1861248	1862958	1861811/C/A	c.518C>A	p.Pro173Gln	Pro	Hydrophobic+Unique	Gln	Neutral	MODERATE
855	UFGT_b	1861248	1862958	1861819/C/G	c.526C>G	p.Leu176Val	Leu	Hydrophobic	Val	Hydrophobic	MODERATE
855	UFGT_b	1861248	1862958	1861841/C/G	c.548C>G	p.Ala183Gly	Ala	Hydrophobic	Gly	Hydrophobic+Unique	MODERATE
855	UFGT_b	1861248	1862958	1861876/A/C	c.583A>C	p.Ile195Leu	Ile	Hydrophobic	Leu	Hydrophobic	MODERATE
855	UFGT_b	1861248	1862958	1862564/A/G	c.1271A>G	p.Asp424Gly	Asp	Charged_acidic	Gly	Hydrophobic+Unique	MODERATE
855	4CL	2130372	2133990	2130397/A/T	c.22A>T	p.Ile8Phe	Ile	Hydrophobic	Phe	Aromatic	MODERATE
855	4CL	2130372	2133990	2130455/A/T	c.80A>T	p.His27Leu	His	Charged_basic	Leu	Hydrophobic	MODERATE
855	4CL	2130372	2133990	2130539/G/C	c.164G>C	p.Ser55Thr	Ser	Neutral	Thr	Neutral	MODERATE
855	4CL	2130372	2133990	2130577/G/A	c.202G>A	p.Glu68Lys	Glu	Charged_acidic	Lys	Charged_basic	MODERATE
855	4CL	2130372	2133990	2131222/C/A	c.847C>A	p.Leu283Met	Leu	Hydrophobic	Met	Hydrophobic	MODERATE
855	4CL	2130372	2133990	2131235/C/G	c.860C>G	p.Thr287Arg	Thr	Neutral	Arg	Charged_basic	MODERATE
855	4CL	2130372	2133990	2131325/G/A	c.950G>A	p.Arg317Gln	Arg	Charged_basic	Gln	Neutral	MODERATE
855	4CL	2130372	2133990	2131388/G/A	c.1013G>A	p.Gly338Asp	Gly	Hydrophobic+Unique	Asp	Charged_acidic	MODERATE
855	4CL	2130372	2133990	2131417/G/A	c.1042G>A	p.Gly348Arg	Gly	Hydrophobic+Unique	Arg	Charged_basic	MODERATE
855	4CL	2130372	2133990	2132839/A/G	c.1150A>G	p.Ile384Val	Ile	Hydrophobic	Val	Hydrophobic	MODERATE
855	4CL	2130372	2133990	2132853/A/G	c.1164A>G	p.Ile388Met	Ile	Hydrophobic	Met	Hydrophobic	MODERATE
855	4CL	2130372	2133990	2132858/T/C	c.1169T>C	p.Leu390Pro	Leu	Hydrophobic	Pro	Hydrophobic+Unique	MODERATE
855	4CL	2130372	2133990	2132899/T/C	c.1210T>C	p.Ser404Pro	Ser	Neutral	Pro	Hydrophobic+Unique	MODERATE
855	4CL	2130372	2133990	2132942/A/G	c.1253A>G	p.Asn418Ser	Asn	Neutral	Ser	Neutral	MODERATE
855	4CL	2130372	2133990	2134528/G/T	c.1739G>T	p.Gly580Val	Gly	Hydrophobic+Unique	Val	Hydrophobic	MODERATE
855	MYB4	253070	258258	257912/G/C	c.370G>C	p.Glu124Gln	Glu	Charged_acidic	Gln	Neutral	MODERATE
855	MYB4	253070	258258	257984/T/G	c.442T>G	p.Leu148Val	Leu	Hydrophobic	Val	Hydrophobic	MODERATE
855	F3'5'Hb	648929	653206	649286/T/A	c.1514A>T	p.Lys505Met	Lys	Charged_basic	Met	Hydrophobic	MODERATE
855	F3'5'Hb	648929	653206	649650/A/G	c.1150T>C	p.Tyr384His	Tyr	Aromatic	His	Charged_basic	MODERATE
855	WRKY57	677679	690550	686338/T/A	c.846A>T	p.Glu282Asp	Glu	Charged_acidic	Asp	Charged_acidic	MODERATE
855	WRKY57	677679	690550	686406/A/T	c.778T>A	p.Leu260Ile	Leu	Hydrophobic	Ile	Hydrophobic	MODERATE
855	WRKY57	677679	690550	690086/C/G	c.161G>C	p.Gly54Ala	Gly	Hydrophobic+Unique	Ala	Hydrophobic	MODERATE
855	UFGT_a	883100	884008	883277/A/G	c.178A>G	p.Thr60Ala	Thr	Neutral	Ala	Hydrophobic	MODERATE
855	UFGT_a	883100	884008	883295/A/C	c.196A>C	p.Lys66Gln	Lys	Charged_basic	Gln	Neutral	MODERATE
1102	DFRa	1281596	1287960	1282102/A/C	c.179A>C	p.Gln60Pro	Gln	Neutral	Pro	Hydrophobic+Unique	MODERATE
1102	DFRa	1281596	1287960	1286465/G/A	c.755G>A	p.Arg252His	Arg	Charged_basic	His	Charged_basic	MODERATE
1102	DFRa	1281596	1287960	1286470/C/G	c.760C>G	p.Gln254Glu	Gln	Neutral	Glu	Charged_acidic	MODERATE
1102	GS1.2	1538509	1544481	1538701/G/T	c.1054C>A	p.Leu352Ile	Leu	Hydrophobic	Ile	Hydrophobic	MODERATE
1102	UFGT_b	1861248	1862958	1861811/C/A	c.518C>A	p.Pro173Gln	Pro	Hydrophobic+Unique	Gln	Neutral	MODERATE
1102	UFGT_b	1861248	1862958	1861819/C/G	c.526C>G	p.Leu176Val	Leu	Hydrophobic	Val	Hydrophobic	MODERATE
1102	UFGT_b	1861248	1862958	1861841/C/G	c.548C>G	p.Ala183Gly	Ala	Hydrophobic	Gly	Hydrophobic+Unique	MODERATE
1102	UFGT_b	1861248	1862958	1861876/A/C	c.583A>C	p.Ile195Leu	Ile	Hydrophobic	Leu	Hydrophobic	MODERATE
1102	UFGT_b	1861248	1862958	1862564/A/G	c.1271A>G	p.Asp424Gly	Asp	Charged_acidic	Gly	Hydrophobic+Unique	MODERATE
1102	4CL	2130372	2133990	2130425/A/G	c.50A>G	p.His17Arg	His	Charged_basic	Arg	Charged_basic	MODERATE
1102	4CL	2130372	2133990	2131457/G/A	c.1082G>A	p.Arg361Lys	Arg	Charged_basic	Lys	Charged_basic	MODERATE
1102	4CL	2130372	2133990	2132853/A/G	c.1164A>G	p.Ile388Met	Ile	Hydrophobic	Met	Hydrophobic	MODERATE
1102	4CL	2130372	2133990	2132899/T/C	c.1210T>C	p.Ser404Pro	Ser	Neutral	Pro	Hydrophobic+Unique	MODERATE
1102	4CL	2130372	2133990	2132942/A/G	c.1253A>G	p.Asn418Ser	Asn	Neutral	Ser	Neutral	MODERATE
1102	NRT2.4	2547523	2550119	2547635/T/C	c.31T>C	p.Ser11Pro	Ser	Neutral	Pro	Hydrophobic+Unique	MODERATE
1102	F3'5'Hb	648929	653206	649650/A/G	c.1150T>C	p.Tyr384His	Tyr	Aromatic	His	Charged_basic	MODERATE
1102	F3'5'Hb	648929	653206	652430/C/G	c.733G>C	p.Asp245His	Asp	Charged_acidic	His	Charged_basic	MODERATE
1102	F3'5'Hb	648929	653206	653065/C/T	c.98G>A	p.Arg33Gln	Arg	Charged_basic	Gln	Neutral	MODERATE
1102	AlaDC	654399	661847	659903/A/G	c.535A>G	p.Ile179Val	Ile	Hydrophobic	Val	Hydrophobic	MODERATE
1102	AlaDC	654399	661847	660036/G/A	c.578G>A	p.Arg193Gln	Arg	Charged_basic	Gln	Neutral	MODERATE
1102	AlaDC	654399	661847	660152/T/C	c.694T>C	p.Ser232Pro	Ser	Neutral	Pro	Hydrophobic+Unique	MODERATE
1102	UFGT_a	883100	884008	883277/A/G	c.178A>G	p.Thr60Ala	Thr	Neutral	Ala	Hydrophobic	MODERATE
1102	UFGT_a	883100	884008	883295/A/C	c.196A>C	p.Lys66Gln	Lys	Charged_basic	Gln	Neutral	MODERATE
1385	DFRa	1281596	1287960	1282102/A/C	c.179A>C	p.Gln60Pro	Gln	Neutral	Pro	Hydrophobic+Unique	MODERATE
1385	DFRa	1281596	1287960	1286465/G/A	c.755G>A	p.Arg252His	Arg	Charged_basic	His	Charged_basic	MODERATE
1385	DFRa	1281596	1287960	1286470/C/G	c.760C>G	p.Gln254Glu	Gln	Neutral	Glu	Charged_acidic	MODERATE
1385	GS1.2	1538509	1544481	1538701/G/T	c.1054C>A	p.Leu352Ile	Leu	Hydrophobic	Ile	Hydrophobic	MODERATE
1385	UFGT_b	1861248	1862958	1861379/A/G	c.86A>G	p.His29Arg	His	Charged_basic	Arg	Charged_basic	MODERATE
1385	UFGT_b	1861248	1862958	1861811/C/A	c.518C>A	p.Pro173Gln	Pro	Hydrophobic+Unique	Gln	Neutral	MODERATE
1385	UFGT_b	1861248	1862958	1861819/C/G	c.526C>G	p.Leu176Val	Leu	Hydrophobic	Val	Hydrophobic	MODERATE
1385	UFGT_b	1861248	1862958	1861841/C/G	c.548C>G	p.Ala183Gly	Ala	Hydrophobic	Gly	Hydrophobic+Unique	MODERATE
1385	UFGT_b	1861248	1862958	1861876/A/C	c.583A>C	p.Ile195Leu	Ile	Hydrophobic	Leu	Hydrophobic	MODERATE
1385	UFGT_b	1861248	1862958	1862564/A/G	c.1271A>G	p.Asp424Gly	Asp	Charged_acidic	Gly	Hydrophobic+Unique	MODERATE
1385	4CL	2130372	2133990	2130397/A/T	c.22A>T	p.Ile8Phe	Ile	Hydrophobic	Phe	Aromatic	MODERATE
1385	4CL	2130372	2133990	2130455/A/T	c.80A>T	p.His27Leu	His	Charged_basic	Leu	Hydrophobic	MODERATE
1385	4CL	2130372	2133990	2130539/G/C	c.164G>C	p.Ser55Thr	Ser	Neutral	Thr	Neutral	MODERATE
1385	4CL	2130372	2133990	2131222/C/A	c.847C>A	p.Leu283Met	Leu	Hydrophobic	Met	Hydrophobic	MODERATE
1385	4CL	2130372	2133990	2131235/C/G	c.860C>G	p.Thr287Arg	Thr	Neutral	Arg	Charged_basic	MODERATE
1385	4CL	2130372	2133990	2131325/G/A	c.950G>A	p.Arg317Gln	Arg	Charged_basic	Gln	Neutral	MODERATE
1385	4CL	2130372	2133990	2131388/G/A	c.1013G>A	p.Gly338Asp	Gly	Hydrophobic+Unique	Asp	Charged_acidic	MODERATE
1385	4CL	2130372	2133990	2131417/G/A	c.1042G>A	p.Gly348Arg	Gly	Hydrophobic+Unique	Arg	Charged_basic	MODERATE
1385	4CL	2130372	2133990	2132839/A/G	c.1150A>G	p.Ile384Val	Ile	Hydrophobic	Val	Hydrophobic	MODERATE
1385	4CL	2130372	2133990	2132853/A/G	c.1164A>G	p.Ile388Met	Ile	Hydrophobic	Met	Hydrophobic	MODERATE
1385	4CL	2130372	2133990	2132858/T/C	c.1169T>C	p.Leu390Pro	Leu	Hydrophobic	Pro	Hydrophobic+Unique	MODERATE
1385	4CL	2130372	2133990	2132899/T/C	c.1210T>C	p.Ser404Pro	Ser	Neutral	Pro	Hydrophobic+Unique	MODERATE
1385	4CL	2130372	2133990	2132942/A/G	c.1253A>G	p.Asn418Ser	Asn	Neutral	Ser	Neutral	MODERATE
1385	F3'5'Hb	648929	653206	649650/A/G	c.1150T>C	p.Tyr384His	Tyr	Aromatic	His	Charged_basic	MODERATE
1385	F3'5'Hb	648929	653206	649791/C/T	c.1009G>A	p.Gly337Arg	Gly	Hydrophobic+Unique	Arg	Charged_basic	MODERATE
1385	F3'5'Hb	648929	653206	649824/C/G	c.976G>C	p.Glu326Gln	Glu	Charged_acidic	Gln	Neutral	MODERATE
1385	F3'5'Hb	648929	653206	652430/C/G	c.733G>C	p.Asp245His	Asp	Charged_acidic	His	Charged_basic	MODERATE
1385	F3'5'Hb	648929	653206	652840/G/T	c.323C>A	p.Thr108Asn	Thr	Neutral	Asn	Neutral	MODERATE
1385	F3'5'Hb	648929	653206	653065/C/T	c.98G>A	p.Arg33Gln	Arg	Charged_basic	Gln	Neutral	MODERATE
1385	AlaDC	654399	661847	660152/T/C	c.694T>C	p.Ser232Pro	Ser	Neutral	Pro	Hydrophobic+Unique	MODERATE
1385	WRKY57	677679	690550	686142/T/C	c.*14-2A>G	NA	NA	NA	NA	NA	MODERATE
1385	WRKY57	677679	690550	686338/T/A	c.846A>T	p.Glu282Asp	Glu	Charged_acidic	Asp	Charged_acidic	MODERATE
1385	ANS_b	802843	806182	805732/C/T	c.364G>A	p.Asp122Asn	Asp	Charged_acidic	Asn	Neutral	MODERATE
1385	ANS_b	802843	806182	805981/A/G	c.115T>C	p.Phe39Leu	Phe	Aromatic	Leu	Hydrophobic	MODERATE
1385	UFGT_a	883100	884008	883277/A/G	c.178A>G	p.Thr60Ala	Thr	Neutral	Ala	Hydrophobic	MODERATE
1405	GS1.2	1538509	1544481	1538701/G/T	c.1054C>A	p.Leu352Ile	Leu	Hydrophobic	Ile	Hydrophobic	MODERATE
1405	UFGT_b	1861248	1862958	1861811/C/A	c.518C>A	p.Pro173Gln	Pro	Hydrophobic+Unique	Gln	Neutral	MODERATE
1405	UFGT_b	1861248	1862958	1861819/C/G	c.526C>G	p.Leu176Val	Leu	Hydrophobic	Val	Hydrophobic	MODERATE
1405	UFGT_b	1861248	1862958	1861841/C/G	c.548C>G	p.Ala183Gly	Ala	Hydrophobic	Gly	Hydrophobic+Unique	MODERATE
1405	UFGT_b	1861248	1862958	1861876/A/C	c.583A>C	p.Ile195Leu	Ile	Hydrophobic	Leu	Hydrophobic	MODERATE
1405	UFGT_b	1861248	1862958	1862564/A/G	c.1271A>G	p.Asp424Gly	Asp	Charged_acidic	Gly	Hydrophobic+Unique	MODERATE
1405	ANRb-ANR1	213552	218372	213783/A/G	c.37A>G	p.Thr13Ala	Thr	Neutral	Ala	Hydrophobic	MODERATE
1405	ANRb-ANR1	213552	218372	217582/G/C	c.812G>C	p.Cys271Ser	Cys	Neutral	Ser	Neutral	MODERATE
1405	ANRb-ANR1	213552	218372	217614/A/G	c.844A>G	p.Ser282Gly	Ser	Neutral	Gly	Hydrophobic+Unique	MODERATE
1405	PIP	219478	220881	220018/A/T	c.545T>A	p.Val182Glu	Val	Hydrophobic	Glu	Charged_acidic	MODERATE
1405	NRT2.4	2547523	2550119	2547635/T/C	c.31T>C	p.Ser11Pro	Ser	Neutral	Pro	Hydrophobic+Unique	MODERATE
1405	NRT2.4	2547523	2550119	2548214/A/G	c.610A>G	p.Ile204Val	Ile	Hydrophobic	Val	Hydrophobic	MODERATE
1405	F3'5'Hb	648929	653206	649650/A/G	c.1150T>C	p.Tyr384His	Tyr	Aromatic	His	Charged_basic	MODERATE
1405	F3'5'Hb	648929	653206	649791/C/T	c.1009G>A	p.Gly337Arg	Gly	Hydrophobic+Unique	Arg	Charged_basic	MODERATE
1405	F3'5'Hb	648929	653206	649824/C/G	c.976G>C	p.Glu326Gln	Glu	Charged_acidic	Gln	Neutral	MODERATE
1405	F3'5'Hb	648929	653206	652840/G/T	c.323C>A	p.Thr108Asn	Thr	Neutral	Asn	Neutral	MODERATE
1405	UFGT_a	883100	884008	883277/A/G	c.178A>G	p.Thr60Ala	Thr	Neutral	Ala	Hydrophobic	MODERATE
1405	UFGT_a	883100	884008	883295/A/C	c.196A>C	p.Lys66Gln	Lys	Charged_basic	Gln	Neutral	MODERATE
1405	UFGT_a	883100	884008	883919/A/G	c.820A>G	p.Thr274Ala	Thr	Neutral	Ala	Hydrophobic	MODERATE
1877	DFRa	1281596	1287960	1282102/A/C	c.179A>C	p.Gln60Pro	Gln	Neutral	Pro	Hydrophobic+Unique	MODERATE
1877	DFRa	1281596	1287960	1286465/G/A	c.755G>A	p.Arg252His	Arg	Charged_basic	His	Charged_basic	MODERATE
1877	DFRa	1281596	1287960	1286470/C/G	c.760C>G	p.Gln254Glu	Gln	Neutral	Glu	Charged_acidic	MODERATE
1877	GS1.2	1538509	1544481	1538701/G/T	c.1054C>A	p.Leu352Ile	Leu	Hydrophobic	Ile	Hydrophobic	MODERATE
1877	UFGT_b	1861248	1862958	1861811/C/A	c.518C>A	p.Pro173Gln	Pro	Hydrophobic+Unique	Gln	Neutral	MODERATE
1877	UFGT_b	1861248	1862958	1861819/C/G	c.526C>G	p.Leu176Val	Leu	Hydrophobic	Val	Hydrophobic	MODERATE
1877	UFGT_b	1861248	1862958	1861841/C/G	c.548C>G	p.Ala183Gly	Ala	Hydrophobic	Gly	Hydrophobic+Unique	MODERATE
1877	UFGT_b	1861248	1862958	1862564/A/G	c.1271A>G	p.Asp424Gly	Asp	Charged_acidic	Gly	Hydrophobic+Unique	MODERATE
1877	4CL	2130372	2133990	2130425/A/G	c.50A>G	p.His17Arg	His	Charged_basic	Arg	Charged_basic	MODERATE
1877	4CL	2130372	2133990	2131457/G/A	c.1082G>A	p.Arg361Lys	Arg	Charged_basic	Lys	Charged_basic	MODERATE
1877	4CL	2130372	2133990	2132853/A/G	c.1164A>G	p.Ile388Met	Ile	Hydrophobic	Met	Hydrophobic	MODERATE
1877	4CL	2130372	2133990	2132899/T/C	c.1210T>C	p.Ser404Pro	Ser	Neutral	Pro	Hydrophobic+Unique	MODERATE
1877	4CL	2130372	2133990	2132942/A/G	c.1253A>G	p.Asn418Ser	Asn	Neutral	Ser	Neutral	MODERATE
1877	NRT2.4	2547523	2550119	2547635/T/C	c.31T>C	p.Ser11Pro	Ser	Neutral	Pro	Hydrophobic+Unique	MODERATE
1877	F3'5'Hb	648929	653206	649650/A/G	c.1150T>C	p.Tyr384His	Tyr	Aromatic	His	Charged_basic	MODERATE
1877	F3'5'Hb	648929	653206	649824/C/G	c.976G>C	p.Glu326Gln	Glu	Charged_acidic	Gln	Neutral	MODERATE
2697	DFRa	1281596	1287960	1282102/A/C	c.179A>C	p.Gln60Pro	Gln	Neutral	Pro	Hydrophobic+Unique	MODERATE
2697	DFRa	1281596	1287960	1286465/G/A	c.755G>A	p.Arg252His	Arg	Charged_basic	His	Charged_basic	MODERATE
2697	DFRa	1281596	1287960	1286470/C/G	c.760C>G	p.Gln254Glu	Gln	Neutral	Glu	Charged_acidic	MODERATE
2697	GS1.2	1538509	1544481	1538701/G/T	c.1054C>A	p.Leu352Ile	Leu	Hydrophobic	Ile	Hydrophobic	MODERATE
2697	WD40	1791401	1814775	1794081/G/C	c.482G>C	p.Arg161Thr	Arg	Charged_basic	Thr	Neutral	MODERATE
2697	WD40	1791401	1814775	1794127/A/T	c.528A>T	p.Gln176His	Gln	Neutral	His	Charged_basic	MODERATE
2697	4CL	2130372	2133990	2131222/C/A	c.847C>A	p.Leu283Met	Leu	Hydrophobic	Met	Hydrophobic	MODERATE
2697	4CL	2130372	2133990	2131235/C/G	c.860C>G	p.Thr287Arg	Thr	Neutral	Arg	Charged_basic	MODERATE
2697	4CL	2130372	2133990	2131279/G/A	c.904G>A	p.Asp302Asn	Asp	Charged_acidic	Asn	Neutral	MODERATE
2697	4CL	2130372	2133990	2131325/G/A	c.950G>A	p.Arg317Gln	Arg	Charged_basic	Gln	Neutral	MODERATE
2697	4CL	2130372	2133990	2132853/A/G	c.1164A>G	p.Ile388Met	Ile	Hydrophobic	Met	Hydrophobic	MODERATE
2697	4CL	2130372	2133990	2132899/T/C	c.1210T>C	p.Ser404Pro	Ser	Neutral	Pro	Hydrophobic+Unique	MODERATE
2697	4CL	2130372	2133990	2132942/A/G	c.1253A>G	p.Asn418Ser	Asn	Neutral	Ser	Neutral	MODERATE
2697	NRT2.4	2547523	2550119	2547635/T/C	c.31T>C	p.Ser11Pro	Ser	Neutral	Pro	Hydrophobic+Unique	MODERATE
2697	F3'5'H_a	430042	435164	430259/A/G	c.46A>G	p.Thr16Ala	Thr	Neutral	Ala	Hydrophobic	MODERATE
2697	F3'5'H_a	430042	435164	430304/A/T	c.91A>T	p.Thr31Ser	Thr	Neutral	Ser	Neutral	MODERATE
2697	F3'5'H_a	430042	435164	430724/C/G	c.511C>G	p.Arg171Gly	Arg	Charged_basic	Gly	Hydrophobic+Unique	MODERATE
2697	F3'5'H_a	430042	435164	430955/A/G	c.742A>G	p.Lys248Glu	Lys	Charged_basic	Glu	Charged_acidic	MODERATE
2697	F3'5'H_a	430042	435164	431057/A/G	c.844A>G	p.Thr282Ala	Thr	Neutral	Ala	Hydrophobic	MODERATE
2697	F3'5'H_a	430042	435164	434181/A/G	c.943A>G	p.Ile315Val	Ile	Hydrophobic	Val	Hydrophobic	MODERATE
2697	F3'5'H_a	430042	435164	434240/C/A	c.1002C>A	p.His334Gln	His	Charged_basic	Gln	Neutral	MODERATE
2697	F3'5'H_a	430042	435164	434376/T/G	c.1138T>G	p.Ser380Ala	Ser	Neutral	Ala	Hydrophobic	MODERATE
2697	F3'5'H_a	430042	435164	434665/A/G	c.1427A>G	p.Asp476Gly	Asp	Charged_acidic	Gly	Hydrophobic+Unique	MODERATE
2697	F3'5'Hb	648929	653206	649575/G/A	c.1225C>T	p.Pro409Ser	Pro	Hydrophobic+Unique	Ser	Neutral	MODERATE
2697	F3'5'Hb	648929	653206	649650/A/G	c.1150T>C	p.Tyr384His	Tyr	Aromatic	His	Charged_basic	MODERATE
2697	F3'5'Hb	648929	653206	649824/C/G	c.976G>C	p.Glu326Gln	Glu	Charged_acidic	Gln	Neutral	MODERATE
2697	F3'5'Hb	648929	653206	652430/C/G	c.733G>C	p.Asp245His	Asp	Charged_acidic	His	Charged_basic	MODERATE
2697	F3'5'Hb	648929	653206	652684/G/T	c.479C>A	p.Ala160Asp	Ala	Hydrophobic	Asp	Charged_acidic	MODERATE
2697	F3'5'Hb	648929	653206	653156/G/A	c.7C>T	p.Pro3Ser	Pro	Hydrophobic+Unique	Ser	Neutral	MODERATE
2697	WRKY57	677679	690550	686142/T/C	c.*14-2A>G	NA	NA	NA	NA	NA	MODERATE
2697	WRKY57	677679	690550	686338/T/A	c.846A>T	p.Glu282Asp	Glu	Charged_acidic	Asp	Charged_acidic	MODERATE
2697	ANS_b	802843	806182	805732/C/T	c.364G>A	p.Asp122Asn	Asp	Charged_acidic	Asn	Neutral	MODERATE
2697	UFGT_a	883100	884008	883277/A/G	c.178A>G	p.Thr60Ala	Thr	Neutral	Ala	Hydrophobic	MODERATE
3180	DFRa	1281596	1287960	1282102/A/C	c.179A>C	p.Gln60Pro	Gln	Neutral	Pro	Hydrophobic+Unique	MODERATE
3180	DFRa	1281596	1287960	1286465/G/A	c.755G>A	p.Arg252His	Arg	Charged_basic	His	Charged_basic	MODERATE
3180	DFRa	1281596	1287960	1286470/C/G	c.760C>G	p.Gln254Glu	Gln	Neutral	Glu	Charged_acidic	MODERATE
3180	GS1.2	1538509	1544481	1538701/G/T	c.1054C>A	p.Leu352Ile	Leu	Hydrophobic	Ile	Hydrophobic	MODERATE
3180	UFGT_b	1861248	1862958	1861811/C/A	c.518C>A	p.Pro173Gln	Pro	Hydrophobic+Unique	Gln	Neutral	MODERATE
3180	UFGT_b	1861248	1862958	1861819/C/G	c.526C>G	p.Leu176Val	Leu	Hydrophobic	Val	Hydrophobic	MODERATE
3180	UFGT_b	1861248	1862958	1861841/C/G	c.548C>G	p.Ala183Gly	Ala	Hydrophobic	Gly	Hydrophobic+Unique	MODERATE
3180	UFGT_b	1861248	1862958	1862564/A/G	c.1271A>G	p.Asp424Gly	Asp	Charged_acidic	Gly	Hydrophobic+Unique	MODERATE
3180	4CL	2130372	2133990	2130425/A/G	c.50A>G	p.His17Arg	His	Charged_basic	Arg	Charged_basic	MODERATE
3180	4CL	2130372	2133990	2131457/G/A	c.1082G>A	p.Arg361Lys	Arg	Charged_basic	Lys	Charged_basic	MODERATE
3180	4CL	2130372	2133990	2132853/A/G	c.1164A>G	p.Ile388Met	Ile	Hydrophobic	Met	Hydrophobic	MODERATE
3180	4CL	2130372	2133990	2132899/T/C	c.1210T>C	p.Ser404Pro	Ser	Neutral	Pro	Hydrophobic+Unique	MODERATE
3180	4CL	2130372	2133990	2132942/A/G	c.1253A>G	p.Asn418Ser	Asn	Neutral	Ser	Neutral	MODERATE
3180	F3'5'Hb	648929	653206	649650/A/G	c.1150T>C	p.Tyr384His	Tyr	Aromatic	His	Charged_basic	MODERATE
3180	F3'5'Hb	648929	653206	652430/C/G	c.733G>C	p.Asp245His	Asp	Charged_acidic	His	Charged_basic	MODERATE
3180	F3'5'Hb	648929	653206	653065/C/T	c.98G>A	p.Arg33Gln	Arg	Charged_basic	Gln	Neutral	MODERATE
3180	UFGT_a	883100	884008	883277/A/G	c.178A>G	p.Thr60Ala	Thr	Neutral	Ala	Hydrophobic	MODERATE
3180	UFGT_a	883100	884008	883295/A/C	c.196A>C	p.Lys66Gln	Lys	Charged_basic	Gln	Neutral	MODERATE
3574	ANS_a	1026264	1028050	1027478/A/G	c.494T>C	p.Leu165Pro	Leu	Hydrophobic	Pro	Hydrophobic+Unique	MODERATE
3574	ANS_a	1026264	1028050	1027896/C/T	c.76G>A	p.Val26Ile	Val	Hydrophobic	Ile	Hydrophobic	MODERATE
3574	DFRa	1281596	1287960	1282102/A/C	c.179A>C	p.Gln60Pro	Gln	Neutral	Pro	Hydrophobic+Unique	MODERATE
3574	DFRa	1281596	1287960	1286465/G/A	c.755G>A	p.Arg252His	Arg	Charged_basic	His	Charged_basic	MODERATE
3574	DFRa	1281596	1287960	1286470/C/G	c.760C>G	p.Gln254Glu	Gln	Neutral	Glu	Charged_acidic	MODERATE
3574	GS1.2	1538509	1544481	1538701/G/T	c.1054C>A	p.Leu352Ile	Leu	Hydrophobic	Ile	Hydrophobic	MODERATE
3574	NRT2.4	2547523	2550119	2547635/T/C	c.31T>C	p.Ser11Pro	Ser	Neutral	Pro	Hydrophobic+Unique	MODERATE
3574	MYB4	253070	258258	257912/G/C	c.370G>C	p.Glu124Gln	Glu	Charged_acidic	Gln	Neutral	MODERATE
3574	bG	2844252	2852563	2844764/C/T	c.1577G>A	p.Ser526Asn	Ser	Neutral	Asn	Neutral	MODERATE
3574	bG	2844252	2852563	2846331/T/C	c.745A>G	p.Asn249Asp	Asn	Neutral	Asp	Charged_acidic	MODERATE
3574	bG	2844252	2852563	2850005/C/G	c.325G>C	p.Val109Leu	Val	Hydrophobic	Leu	Hydrophobic	MODERATE
3574	F3'5'H_a	430042	435164	430955/A/G	c.742A>G	p.Lys248Glu	Lys	Charged_basic	Glu	Charged_acidic	MODERATE
3574	F3'5'H_a	430042	435164	431057/A/G	c.844A>G	p.Thr282Ala	Thr	Neutral	Ala	Hydrophobic	MODERATE
3574	F3'5'H_a	430042	435164	434181/A/G	c.943A>G	p.Ile315Val	Ile	Hydrophobic	Val	Hydrophobic	MODERATE
3574	F3'5'H_a	430042	435164	434240/C/A	c.1002C>A	p.His334Gln	His	Charged_basic	Gln	Neutral	MODERATE
3574	F3'5'H_a	430042	435164	434376/T/G	c.1138T>G	p.Ser380Ala	Ser	Neutral	Ala	Hydrophobic	MODERATE
3574	F3'5'Hb	648929	653206	649650/A/G	c.1150T>C	p.Tyr384His	Tyr	Aromatic	His	Charged_basic	MODERATE
3574	F3'5'Hb	648929	653206	649824/C/G	c.976G>C	p.Glu326Gln	Glu	Charged_acidic	Gln	Neutral	MODERATE
3574	F3'5'Hb	648929	653206	652684/G/T	c.479C>A	p.Ala160Asp	Ala	Hydrophobic	Asp	Charged_acidic	MODERATE
3574	F3'5'Hb	648929	653206	653156/G/A	c.7C>T	p.Pro3Ser	Pro	Hydrophobic+Unique	Ser	Neutral	MODERATE
3574	AlaDC	654399	661847	659903/A/G	c.535A>G	p.Ile179Val	Ile	Hydrophobic	Val	Hydrophobic	MODERATE
3574	AlaDC	654399	661847	660036/G/A	c.578G>A	p.Arg193Gln	Arg	Charged_basic	Gln	Neutral	MODERATE
3574	AlaDC	654399	661847	660152/T/C	c.694T>C	p.Ser232Pro	Ser	Neutral	Pro	Hydrophobic+Unique	MODERATE
3574	AlaDC	654399	661847	661048/T/C	c.914T>C	p.Val305Ala	Val	Hydrophobic	Ala	Hydrophobic	MODERATE
3574	WRKY57	677679	690550	689935/C/G	c.312G>C	p.Glu104Asp	Glu	Charged_acidic	Asp	Charged_acidic	MODERATE
3986	ANS_a	1026264	1028050	1027478/A/G	c.494T>C	p.Leu165Pro	Leu	Hydrophobic	Pro	Hydrophobic+Unique	MODERATE
3986	DFRa	1281596	1287960	1286465/G/A	c.755G>A	p.Arg252His	Arg	Charged_basic	His	Charged_basic	MODERATE
3986	DFRa	1281596	1287960	1286470/C/G	c.760C>G	p.Gln254Glu	Gln	Neutral	Glu	Charged_acidic	MODERATE
3986	GS1.2	1538509	1544481	1538701/G/T	c.1054C>A	p.Leu352Ile	Leu	Hydrophobic	Ile	Hydrophobic	MODERATE
3986	UFGT_b	1861248	1862958	1861583/C/T	c.290C>T	p.Ser97Leu	Ser	Neutral	Leu	Hydrophobic	MODERATE
3986	UFGT_b	1861248	1862958	1861811/C/A	c.518C>A	p.Pro173Gln	Pro	Hydrophobic+Unique	Gln	Neutral	MODERATE
3986	UFGT_b	1861248	1862958	1861819/C/G	c.526C>G	p.Leu176Val	Leu	Hydrophobic	Val	Hydrophobic	MODERATE
3986	UFGT_b	1861248	1862958	1861841/C/G	c.548C>G	p.Ala183Gly	Ala	Hydrophobic	Gly	Hydrophobic+Unique	MODERATE
3986	UFGT_b	1861248	1862958	1861876/A/C	c.583A>C	p.Ile195Leu	Ile	Hydrophobic	Leu	Hydrophobic	MODERATE
3986	UFGT_b	1861248	1862958	1862564/A/G	c.1271A>G	p.Asp424Gly	Asp	Charged_acidic	Gly	Hydrophobic+Unique	MODERATE
3986	4CL	2130372	2133990	2130425/A/G	c.50A>G	p.His17Arg	His	Charged_basic	Arg	Charged_basic	MODERATE
3986	4CL	2130372	2133990	2131090/A/C	c.715A>C	p.Lys239Gln	Lys	Charged_basic	Gln	Neutral	MODERATE
3986	4CL	2130372	2133990	2131222/C/A	c.847C>A	p.Leu283Met	Leu	Hydrophobic	Met	Hydrophobic	MODERATE
3986	4CL	2130372	2133990	2131235/C/G	c.860C>G	p.Thr287Arg	Thr	Neutral	Arg	Charged_basic	MODERATE
3986	4CL	2130372	2133990	2131279/G/A	c.904G>A	p.Asp302Asn	Asp	Charged_acidic	Asn	Neutral	MODERATE
3986	4CL	2130372	2133990	2131325/G/A	c.950G>A	p.Arg317Gln	Arg	Charged_basic	Gln	Neutral	MODERATE
3986	4CL	2130372	2133990	2131457/G/A	c.1082G>A	p.Arg361Lys	Arg	Charged_basic	Lys	Charged_basic	MODERATE
3986	4CL	2130372	2133990	2132853/A/G	c.1164A>G	p.Ile388Met	Ile	Hydrophobic	Met	Hydrophobic	MODERATE
3986	4CL	2130372	2133990	2132899/T/C	c.1210T>C	p.Ser404Pro	Ser	Neutral	Pro	Hydrophobic+Unique	MODERATE
3986	4CL	2130372	2133990	2132942/A/G	c.1253A>G	p.Asn418Ser	Asn	Neutral	Ser	Neutral	MODERATE
3986	ANRb-ANR1	213552	218372	213783/A/G	c.37A>G	p.Thr13Ala	Thr	Neutral	Ala	Hydrophobic	MODERATE
3986	ANRb-ANR1	213552	218372	216960/T/C	c.347T>C	p.Leu116Pro	Leu	Hydrophobic	Pro	Hydrophobic+Unique	MODERATE
3986	ANRb-ANR1	213552	218372	217381/C/G	c.687C>G	p.Ile229Met	Ile	Hydrophobic	Met	Hydrophobic	MODERATE
3986	ANRb-ANR1	213552	218372	217582/G/C	c.812G>C	p.Cys271Ser	Cys	Neutral	Ser	Neutral	MODERATE
3986	ANRb-ANR1	213552	218372	217611/T/A	c.841T>A	p.Ser281Thr	Ser	Neutral	Thr	Neutral	MODERATE
3986	ANRb-ANR1	213552	218372	217612/C/G	c.842C>G	p.Ser281Cys	Ser	Neutral	Cys	Neutral	MODERATE
3986	NRT2.4	2547523	2550119	2547635/T/C	c.31T>C	p.Ser11Pro	Ser	Neutral	Pro	Hydrophobic+Unique	MODERATE
3986	MYB4	253070	258258	257912/G/C	c.370G>C	p.Glu124Gln	Glu	Charged_acidic	Gln	Neutral	MODERATE
3986	MYB4	253070	258258	257984/T/G	c.442T>G	p.Leu148Val	Leu	Hydrophobic	Val	Hydrophobic	MODERATE
3986	F3'5'H_a	430042	435164	430955/A/G	c.742A>G	p.Lys248Glu	Lys	Charged_basic	Glu	Charged_acidic	MODERATE
3986	F3'5'H_a	430042	435164	431057/A/G	c.844A>G	p.Thr282Ala	Thr	Neutral	Ala	Hydrophobic	MODERATE
3986	F3'5'H_a	430042	435164	434181/A/G	c.943A>G	p.Ile315Val	Ile	Hydrophobic	Val	Hydrophobic	MODERATE
3986	F3'5'H_a	430042	435164	434240/C/A	c.1002C>A	p.His334Gln	His	Charged_basic	Gln	Neutral	MODERATE
3986	F3'5'H_a	430042	435164	434376/T/G	c.1138T>G	p.Ser380Ala	Ser	Neutral	Ala	Hydrophobic	MODERATE
3986	F3'5'H_a	430042	435164	434665/A/G	c.1427A>G	p.Asp476Gly	Asp	Charged_acidic	Gly	Hydrophobic+Unique	MODERATE
3986	AlaAT1	530239	538397	538037/C/T	c.215G>A	p.Arg72Lys	Arg	Charged_basic	Lys	Charged_basic	MODERATE
3986	F3'5'Hb	648929	653206	649575/G/A	c.1225C>T	p.Pro409Ser	Pro	Hydrophobic+Unique	Ser	Neutral	MODERATE
3986	F3'5'Hb	648929	653206	649650/A/G	c.1150T>C	p.Tyr384His	Tyr	Aromatic	His	Charged_basic	MODERATE
3986	AlaDC	654399	661847	659903/A/G	c.535A>G	p.Ile179Val	Ile	Hydrophobic	Val	Hydrophobic	MODERATE
3986	AlaDC	654399	661847	660036/G/A	c.578G>A	p.Arg193Gln	Arg	Charged_basic	Gln	Neutral	MODERATE
3986	AlaDC	654399	661847	660152/T/C	c.694T>C	p.Ser232Pro	Ser	Neutral	Pro	Hydrophobic+Unique	MODERATE
3986	AlaDC	654399	661847	660161/G/A	c.703G>A	p.Asp235Asn	Asp	Charged_acidic	Asn	Neutral	MODERATE
3986	WRKY57	677679	690550	686142/T/C	c.*14-2A>G	NA	NA	NA	NA	NA	HIGH
3986	WRKY57	677679	690550	686417/G/A	c.767C>T	p.Pro256Leu	Pro	Hydrophobic+Unique	Leu	Hydrophobic	MODERATE
3986	UFGT_a	883100	884008	883277/A/G	c.178A>G	p.Thr60Ala	Thr	Neutral	Ala	Hydrophobic	MODERATE
#1467	DFRa	1281596	1287960	1282102/A/C	c.179A>C	p.Gln60Pro	Gln	Neutral	Pro	Hydrophobic+Unique	MODERATE
#1467	DFRa	1281596	1287960	1286465/G/A	c.755G>A	p.Arg252His	Arg	Charged_basic	His	Charged_basic	MODERATE
#1467	DFRa	1281596	1287960	1286470/C/G	c.760C>G	p.Gln254Glu	Gln	Neutral	Glu	Charged_acidic	MODERATE
#1467	UFGT_b	1861248	1862958	1861811/C/A	c.518C>A	p.Pro173Gln	Pro	Hydrophobic+Unique	Gln	Neutral	MODERATE
#1467	UFGT_b	1861248	1862958	1861819/C/G	c.526C>G	p.Leu176Val	Leu	Hydrophobic	Val	Hydrophobic	MODERATE
#1467	UFGT_b	1861248	1862958	1861841/C/G	c.548C>G	p.Ala183Gly	Ala	Hydrophobic	Gly	Hydrophobic+Unique	MODERATE
#1467	UFGT_b	1861248	1862958	1861876/A/C	c.583A>C	p.Ile195Leu	Ile	Hydrophobic	Leu	Hydrophobic	MODERATE
#1467	UFGT_b	1861248	1862958	1862564/A/G	c.1271A>G	p.Asp424Gly	Asp	Charged_acidic	Gly	Hydrophobic+Unique	MODERATE
#1467	4CL	2130372	2133990	2130397/A/T	c.22A>T	p.Ile8Phe	Ile	Hydrophobic	Phe	Aromatic	MODERATE
#1467	4CL	2130372	2133990	2130425/A/*,G	c.50A>G	p.His17Arg	His	Charged_basic	Arg	Charged_basic	MODERATE
#1467	4CL	2130372	2133990	2130455/A/T	c.80A>T	p.His27Leu	His	Charged_basic	Leu	Hydrophobic	MODERATE
#1467	4CL	2130372	2133990	2130539/G/C	c.164G>C	p.Ser55Thr	Ser	Neutral	Thr	Neutral	MODERATE
#1467	4CL	2130372	2133990	2131222/C/A	c.847C>A	p.Leu283Met	Leu	Hydrophobic	Met	Hydrophobic	MODERATE
#1467	4CL	2130372	2133990	2131235/C/G	c.860C>G	p.Thr287Arg	Thr	Neutral	Arg	Charged_basic	MODERATE
#1467	4CL	2130372	2133990	2131325/G/A	c.950G>A	p.Arg317Gln	Arg	Charged_basic	Gln	Neutral	MODERATE
#1467	4CL	2130372	2133990	2131388/G/A	c.1013G>A	p.Gly338Asp	Gly	Hydrophobic+Unique	Asp	Charged_acidic	MODERATE
#1467	4CL	2130372	2133990	2131417/G/A	c.1042G>A	p.Gly348Arg	Gly	Hydrophobic+Unique	Arg	Charged_basic	MODERATE
#1467	4CL	2130372	2133990	2131457/G/A	c.1082G>A	p.Arg361Lys	Arg	Charged_basic	Lys	Charged_basic	MODERATE
#1467	4CL	2130372	2133990	2132839/A/G	c.1150A>G	p.Ile384Val	Ile	Hydrophobic	Val	Hydrophobic	MODERATE
#1467	4CL	2130372	2133990	2132853/A/G	c.1164A>G	p.Ile388Met	Ile	Hydrophobic	Met	Hydrophobic	MODERATE
#1467	4CL	2130372	2133990	2132858/T/C	c.1169T>C	p.Leu390Pro	Leu	Hydrophobic	Pro	Hydrophobic+Unique	MODERATE
#1467	4CL	2130372	2133990	2132899/T/C	c.1210T>C	p.Ser404Pro	Ser	Neutral	Pro	Hydrophobic+Unique	MODERATE
#1467	4CL	2130372	2133990	2132942/A/G	c.1253A>G	p.Asn418Ser	Asn	Neutral	Ser	Neutral	MODERATE
#1467	NRT2.4	2547523	2550119	2547635/T/C	c.31T>C	p.Ser11Pro	Ser	Neutral	Pro	Hydrophobic+Unique	MODERATE
#1467	NRT2.4	2547523	2550119	2548214/A/G	c.610A>G	p.Ile204Val	Ile	Hydrophobic	Val	Hydrophobic	MODERATE
#1467	MYB4	253070	258258	257912/G/C	c.370G>C	p.Glu124Gln	Glu	Charged_acidic	Gln	Neutral	MODERATE
#1467	MYB4	253070	258258	257984/T/G	c.442T>G	p.Leu148Val	Leu	Hydrophobic	Val	Hydrophobic	MODERATE
#1467	MYB4	253070	258258	258020/T/C	c.478T>C	p.Tyr160His	Tyr	Aromatic	His	Charged_basic	MODERATE
#1467	F3'5'H_a	430042	435164	431057/A/G	c.844A>G	p.Thr282Ala	Thr	Neutral	Ala	Hydrophobic	MODERATE
#1467	F3'5'H_a	430042	435164	434240/C/A	c.1002C>A	p.His334Gln	His	Charged_basic	Gln	Neutral	MODERATE
#1467	F3'5'H_a	430042	435164	434376/T/G	c.1138T>G	p.Ser380Ala	Ser	Neutral	Ala	Hydrophobic	MODERATE
#1467	F3'5'H_a	430042	435164	434656/A/G	c.1418A>G	p.Lys473Arg	Lys	Charged_basic	Arg	Charged_basic	MODERATE
#1467	AlaAT1	530239	538397	538037/C/T	c.215G>A	p.Arg72Lys	Arg	Charged_basic	Lys	Charged_basic	MODERATE
#1467	F3'5'Hb	648929	653206	649650/A/G	c.1150T>C	p.Tyr384His	Tyr	Aromatic	His	Charged_basic	MODERATE
#1467	F3'5'Hb	648929	653206	649791/C/T	c.1009G>A	p.Gly337Arg	Gly	Hydrophobic+Unique	Arg	Charged_basic	MODERATE
#1467	F3'5'Hb	648929	653206	649824/C/G	c.976G>C	p.Glu326Gln	Glu	Charged_acidic	Gln	Neutral	MODERATE
#1467	F3'5'Hb	648929	653206	652430/C/G	c.733G>C	p.Asp245His	Asp	Charged_acidic	His	Charged_basic	MODERATE
#1467	F3'5'Hb	648929	653206	652840/G/T	c.323C>A	p.Thr108Asn	Thr	Neutral	Asn	Neutral	MODERATE
#1467	F3'5'Hb	648929	653206	653065/C/T	c.98G>A	p.Arg33Gln	Arg	Charged_basic	Gln	Neutral	MODERATE
#1467	WRKY57	677679	690550	686406/A/T	c.778T>A	p.Leu260Ile	Leu	Hydrophobic	Ile	Hydrophobic	MODERATE
#1467	WRKY57	677679	690550	690086/C/G	c.161G>C	p.Gly54Ala	Gly	Hydrophobic+Unique	Ala	Hydrophobic	MODERATE
#1467	UFGT_a	883100	884008	883277/A/G	c.178A>G	p.Thr60Ala	Thr	Neutral	Ala	Hydrophobic	MODERATE
#507	DFRa	1281596	1287960	1282102/A/C	c.179A>C	p.Gln60Pro	Gln	Neutral	Pro	Hydrophobic+Unique	MODERATE
#507	DFRa	1281596	1287960	1286465/G/A	c.755G>A	p.Arg252His	Arg	Charged_basic	His	Charged_basic	MODERATE
#507	DFRa	1281596	1287960	1286470/C/G	c.760C>G	p.Gln254Glu	Gln	Neutral	Glu	Charged_acidic	MODERATE
#507	GDH2	1343240	1348049	1343623/T/C	c.1103A>G	p.Lys368Arg	Lys	Charged_basic	Arg	Charged_basic	MODERATE
#507	GS1.2	1538509	1544481	1538701/G/T	c.1054C>A	p.Leu352Ile	Leu	Hydrophobic	Ile	Hydrophobic	MODERATE
#507	WD40	1791401	1814775	1794081/G/C	c.482G>C	p.Arg161Thr	Arg	Charged_basic	Thr	Neutral	MODERATE
#507	WD40	1791401	1814775	1794127/A/T	c.528A>T	p.Gln176His	Gln	Neutral	His	Charged_basic	MODERATE
#507	UFGT_b	1861248	1862958	1861811/C/A	c.518C>A	p.Pro173Gln	Pro	Hydrophobic+Unique	Gln	Neutral	MODERATE
#507	UFGT_b	1861248	1862958	1861819/C/G	c.526C>G	p.Leu176Val	Leu	Hydrophobic	Val	Hydrophobic	MODERATE
#507	UFGT_b	1861248	1862958	1861841/C/G	c.548C>G	p.Ala183Gly	Ala	Hydrophobic	Gly	Hydrophobic+Unique	MODERATE
#507	UFGT_b	1861248	1862958	1862564/A/G	c.1271A>G	p.Asp424Gly	Asp	Charged_acidic	Gly	Hydrophobic+Unique	MODERATE
#507	4CL	2130372	2133990	2130421/A/T	c.46A>T	p.Thr16Ser	Thr	Neutral	Ser	Neutral	MODERATE
#507	4CL	2130372	2133990	2130425/A/*,G	c.50A>G	p.His17Arg	His	Charged_basic	Arg	Charged_basic	MODERATE
#507	4CL	2130372	2133990	2130539/G/C	c.164G>C	p.Ser55Thr	Ser	Neutral	Thr	Neutral	MODERATE
#507	4CL	2130372	2133990	2131235/C/G	c.860C>G	p.Thr287Arg	Thr	Neutral	Arg	Charged_basic	MODERATE
#507	4CL	2130372	2133990	2131417/G/C,A	c.1042G>A	p.Gly348Arg	Gly	Hydrophobic+Unique	Arg	Charged_basic	MODERATE
#507	4CL	2130372	2133990	2132839/A/G	c.1150A>G	p.Ile384Val	Ile	Hydrophobic	Val	Hydrophobic	MODERATE
#507	4CL	2130372	2133990	2132853/A/G	c.1164A>G	p.Ile388Met	Ile	Hydrophobic	Met	Hydrophobic	MODERATE
#507	4CL	2130372	2133990	2132858/T/C	c.1169T>C	p.Leu390Pro	Leu	Hydrophobic	Pro	Hydrophobic+Unique	MODERATE
#507	4CL	2130372	2133990	2132899/T/C	c.1210T>C	p.Ser404Pro	Ser	Neutral	Pro	Hydrophobic+Unique	MODERATE
#507	4CL	2130372	2133990	2132938/A/G	c.1249A>G	p.Ile417Val	Ile	Hydrophobic	Val	Hydrophobic	MODERATE
#507	4CL	2130372	2133990	2132942/A/G	c.1253A>G	p.Asn418Ser	Asn	Neutral	Ser	Neutral	MODERATE
#507	GDH_a	4831570	4839401	4832676/C/T	c.275C>T	p.Pro92Leu	Pro	Hydrophobic+Unique	Leu	Hydrophobic	MODERATE
#507	F3'5'Hb	648929	653206	649650/A/G	c.1150T>C	p.Tyr384His	Tyr	Aromatic	His	Charged_basic	MODERATE
#507	F3'5'Hb	648929	653206	649824/C/G	c.976G>C	p.Glu326Gln	Glu	Charged_acidic	Gln	Neutral	MODERATE
#507	F3'5'Hb	648929	653206	652684/G/T	c.479C>A	p.Ala160Asp	Ala	Hydrophobic	Asp	Charged_acidic	MODERATE
#507	F3'5'Hb	648929	653206	653156/G/A	c.7C>T	p.Pro3Ser	Pro	Hydrophobic+Unique	Ser	Neutral	MODERATE
#507	WRKY57	677679	690550	686406/A/T	c.778T>A	p.Leu260Ile	Leu	Hydrophobic	Ile	Hydrophobic	MODERATE
#507	WRKY57	677679	690550	689935/C/G	c.312G>C	p.Glu104Asp	Glu	Charged_acidic	Asp	Charged_acidic	MODERATE
#507	UFGT_a	883100	884008	883277/A/G	c.178A>G	p.Thr60Ala	Thr	Neutral	Ala	Hydrophobic	MODERATE
#507	UFGT_a	883100	884008	883334/T/C	c.235T>C	p.Ser79Pro	Ser	Neutral	Pro	Hydrophobic+Unique	MODERATE
#507	UFGT_a	883100	884008	883826/A/G	c.727A>G	p.Ile243Val	Ile	Hydrophobic	Val	Hydrophobic	MODERATE
#536	DFRa	1281596	1287960	1282102/A/C	c.179A>C	p.Gln60Pro	Gln	Neutral	Pro	Hydrophobic+Unique	MODERATE
#536	GS1.2	1538509	1544481	1538701/G/T	c.1054C>A	p.Leu352Ile	Leu	Hydrophobic	Ile	Hydrophobic	MODERATE
#536	UFGT_b	1861248	1862958	1861811/C/A	c.518C>A	p.Pro173Gln	Pro	Hydrophobic+Unique	Gln	Neutral	MODERATE
#536	UFGT_b	1861248	1862958	1861819/C/G	c.526C>G	p.Leu176Val	Leu	Hydrophobic	Val	Hydrophobic	MODERATE
#536	UFGT_b	1861248	1862958	1861841/C/G	c.548C>G	p.Ala183Gly	Ala	Hydrophobic	Gly	Hydrophobic+Unique	MODERATE
#536	UFGT_b	1861248	1862958	1861876/A/C	c.583A>C	p.Ile195Leu	Ile	Hydrophobic	Leu	Hydrophobic	MODERATE
#536	UFGT_b	1861248	1862958	1862564/A/G	c.1271A>G	p.Asp424Gly	Asp	Charged_acidic	Gly	Hydrophobic+Unique	MODERATE
#536	ANRb-ANR1	213552	218372	217124/T/A	c.511T>A	p.Ser171Thr	Ser	Neutral	Thr	Neutral	MODERATE
#536	ANRb-ANR1	213552	218372	217582/G/C	c.812G>C	p.Cys271Ser	Cys	Neutral	Ser	Neutral	MODERATE
#536	NRT2.4	2547523	2550119	2547635/T/C	c.31T>C	p.Ser11Pro	Ser	Neutral	Pro	Hydrophobic+Unique	MODERATE
#536	F3'5'H_a	430042	435164	431057/A/G	c.844A>G	p.Thr282Ala	Thr	Neutral	Ala	Hydrophobic	MODERATE
#536	F3'5'Hb	648929	653206	649650/A/G	c.1150T>C	p.Tyr384His	Tyr	Aromatic	His	Charged_basic	MODERATE
#536	F3'5'Hb	648929	653206	649824/C/G	c.976G>C	p.Glu326Gln	Glu	Charged_acidic	Gln	Neutral	MODERATE
#536	WRKY57	677679	690550	686142/T/C	c.*14-2A>G	NA	NA	NA	NA	NA	MODERATE
#536	WRKY57	677679	690550	686406/A/T	c.778T>A	p.Leu260Ile	Leu	Hydrophobic	Ile	Hydrophobic	MODERATE
#536	WRKY57	677679	690550	690213/T/C	c.34A>G	p.Thr12Ala	Thr	Neutral	Ala	Hydrophobic	MODERATE
#536	ANS_b	802843	806182	805732/C/T	c.364G>A	p.Asp122Asn	Asp	Charged_acidic	Asn	Neutral	MODERATE
#536	ANS_b	802843	806182	805981/A/G	c.115T>C	p.Phe39Leu	Phe	Aromatic	Leu	Hydrophobic	MODERATE
Karatum	DFRa	1281596	1287960	1282102/A/C	c.179A>C	p.Gln60Pro	Gln	Neutral	Pro	Hydrophobic+Unique	MODERATE
Karatum	DFRa	1281596	1287960	1286465/G/A	c.755G>A	p.Arg252His	Arg	Charged_basic	His	Charged_basic	MODERATE
Karatum	DFRa	1281596	1287960	1287643/T/C	c.923T>C	p.Met308Thr	Met	Hydrophobic	Thr	Neutral	MODERATE
Karatum	GS1.2	1538509	1544481	1538701/G/T	c.1054C>A	p.Leu352Ile	Leu	Hydrophobic	Ile	Hydrophobic	MODERATE
Karatum	4CL	2130372	2133990	2134528/G/T	c.1739G>T	p.Gly580Val	Gly	Hydrophobic+Unique	Val	Hydrophobic	MODERATE
Karatum	AlaDC	654399	661847	659903/A/G	c.535A>G	p.Ile179Val	Ile	Hydrophobic	Val	Hydrophobic	MODERATE
Karatum	WRKY57	677679	690550	689935/C/G	c.312G>C	p.Glu104Asp	Glu	Charged_acidic	Asp	Charged_acidic	MODERATE

## Sheet: All snps (green-exon)
gene	position	tea	3574	507	Karatum	1467	527	582	3986	3180	855	619	157	551	316	2697	1405	1877	1385	536	1102	212
4CL	2130397	A/T	0	0	0	1	0	0	0	0	1	0	0	0	0	0	0	0	1	0	0	0
4CL	2130404	T/G	0	0	0	0	0	0	0	0	0	0	0	1	0	0	0	0	0	0	0	0
4CL	2130419	A/G	0	0	0	0	0	0	0	0	0	0	0	1	0	0	0	0	0	0	0	0
4CL	2130421	A/T	0	1	0	0	0	0	0	0	0	0	0	0	0	0	0	0	0	0	0	0
4CL	2130425	A/*,G	0	1	0	1	0	0	0	0	0	1	0	0	0	0	0	0	0	0	0	0
4CL	2130425.1	A/G	0	0	0	0	0	0	1	1	0	0	0	0	1	0	0	1	0	0	1	1
4CL	2130455	A/T	0	0	0	1	0	0	0	0	1	0	0	0	0	0	0	0	1	0	0	0
4CL	2130539	G/C	0	1	0	1	0	0	0	0	1	1	0	1	0	0	0	0	1	0	0	0
4CL	2130552	C/T	0	1	0	1	0	0	0	0	1	1	0	0	0	0	0	0	1	0	0	0
4CL	2130577	G/A	0	0	0	0	1	0	0	0	1	0	0	0	0	0	0	0	0	0	0	0
4CL	2130618	C/A	0	0	0	0	0	0	0	0	0	0	0	1	0	0	0	0	0	0	0	0
4CL	2130888	T/C	0	1	0	1	1	0	1	1	1	1	0	1	1	1	0	1	1	0	1	1
4CL	2131053	C/T	0	1	1	1	1	0	1	1	1	1	0	1	1	1	0	1	1	0	1	1
4CL	2131090	A/C	0	0	0	0	0	0	1	0	0	0	0	0	0	0	0	0	0	0	0	0
4CL	2131119	G/C	0	1	0	1	0	0	0	0	1	1	0	0	0	0	0	0	1	0	0	0
4CL	2131222	C/A	0	0	0	1	0	0	1	0	1	1	0	1	0	1	0	0	1	0	0	0
4CL	2131235	C/G	0	1	0	1	0	0	1	0	1	1	0	1	0	1	0	0	1	0	0	0
4CL	2131279	G/A	0	0	0	0	0	0	1	0	0	1	0	1	0	1	0	0	0	0	0	0
4CL	2131325	G/A	0	0	0	1	0	0	1	0	1	1	0	1	0	1	0	0	1	0	0	0
4CL	2131341	A/G	0	0	0	0	0	0	1	0	0	1	0	0	0	1	0	0	0	0	0	0
4CL	2131388	G/A	0	0	0	1	0	0	0	0	1	0	0	0	0	0	0	0	1	0	0	0
4CL	2131417	G/C,A	0	1	0	0	0	0	0	0	0	0	0	0	0	0	0	0	0	0	0	0
4CL	2131417.1	G/A	0	0	0	1	0	0	0	0	1	1	0	0	0	0	0	0	1	0	0	0
4CL	2131457	G/A	0	0	0	1	0	0	1	1	0	0	0	0	1	0	0	1	0	0	1	1
4CL	2132839	A/G	0	1	0	1	0	0	0	0	1	1	0	0	0	0	0	0	1	0	0	0
4CL	2132853	A/G	0	1	0	1	1	0	1	1	1	1	0	1	1	1	0	1	1	0	1	1
4CL	2132858	T/C	0	1	0	1	0	0	0	0	1	1	0	0	0	0	0	0	1	0	0	0
4CL	2132889	C/T	0	0	0	1	1	0	1	1	0	0	0	0	1	0	0	1	0	0	1	1
4CL	2132899	T/C	0	1	0	1	1	0	1	1	1	1	0	1	1	1	0	1	1	0	1	1
4CL	2132931	G/A	0	0	0	0	0	0	1	0	0	1	0	0	0	0	0	0	0	0	0	0
4CL	2132934	C/T	0	0	0	0	0	0	1	0	0	1	0	0	0	0	0	0	0	0	0	0
4CL	2132938	A/G	0	1	0	0	0	0	0	0	0	0	0	0	0	0	0	0	0	0	0	0
4CL	2132942	A/G	0	1	0	1	1	0	1	1	1	1	0	1	1	1	0	1	1	0	1	1
4CL	2133242	T/G	0	0	0	1	0	0	1	0	1	1	0	0	0	1	0	0	1	0	0	0
4CL	2133984	A/C	0	1	1	1	1	0	1	1	1	1	0	1	1	0	0	1	0	0	1	1
4CL	2134466	C/T	0	0	0	0	0	0	0	0	0	1	0	0	0	0	0	0	0	0	0	0
4CL	2134528	G/T	0	0	1	0	1	0	0	0	1	0	0	0	0	0	0	0	0	0	0	0
4CL	2129840	G/A	0	1	0	1	0	0	0	0	1	1	0	0	0	0	0	0	1	0	0	0
4CL	2129863	A/T	0	0	0	0	0	0	0	0	0	0	0	1	0	0	0	0	0	0	0	0
4CL	2129867	T/A	0	0	0	0	0	0	0	0	0	0	0	1	0	0	0	0	0	0	0	0
4CL	2129869	T/A	0	0	0	0	0	0	0	0	0	0	0	1	0	0	0	0	0	0	0	0
4CL	2130108	A/T	0	0	0	0	0	0	0	1	0	0	0	0	0	0	0	0	0	0	0	0
4CL	2130134	C/T	0	0	0	0	0	0	0	1	0	1	0	0	0	0	0	0	0	0	0	0
4CL	2130135	C/T	0	0	0	0	0	0	0	1	0	0	0	0	0	0	0	0	0	0	0	0
4CL	2130156	G/A	0	1	0	0	0	0	0	0	0	0	0	0	0	0	0	0	0	0	0	0
4CL	2130159	T/C	0	0	0	0	0	0	0	1	0	0	0	0	1	1	0	1	0	0	0	0
4CL	2130179	G/A	0	0	0	1	0	0	1	1	0	0	0	0	1	0	0	1	0	0	1	1
4CL	2130184	C/T	0	0	0	0	1	0	0	0	1	0	0	0	0	0	0	0	0	0	0	0
4CL	2130192	C/T	0	1	0	0	0	0	0	0	0	0	0	0	0	0	0	0	0	0	0	0
4CL	2130195	C/T	0	0	0	1	0	0	0	0	1	1	0	0	0	0	0	0	1	0	0	0
4CL	2130203	T/C	0	0	0	1	0	0	1	1	0	1	0	0	1	0	0	1	0	0	1	1
4CL	2130204	C/T	0	0	0	0	1	0	0	0	1	0	0	0	0	0	0	0	0	0	0	0
4CL	2130252	C/G	0	0	1	0	0	0	0	0	1	0	0	0	0	0	0	0	0	0	0	0
4CL	2130293	G/A	0	0	0	0	1	0	0	1	0	0	0	0	1	1	0	1	0	0	1	1
4CL	2130304	G/A	0	1	0	0	0	0	0	0	0	0	0	0	0	0	0	0	0	0	0	0
4CL	2130315	G/A	0	0	0	1	0	0	0	0	1	0	0	0	0	0	0	0	1	0	0	0
4CL	2130321	G/C	0	0	1	0	1	0	0	0	1	0	0	0	0	0	0	0	0	0	0	0
4CL	2130327	A/G	0	1	0	0	0	0	0	0	0	0	0	0	0	0	0	0	0	0	0	0
4CL	2130350	C/G	0	0	0	1	0	0	0	0	1	0	0	0	0	0	0	0	1	0	0	0
4CL	2130366	C/T	0	0	0	1	0	0	0	0	1	0	0	0	0	0	0	0	1	0	0	0
4CL	2131508	A/G	0	0	0	0	0	0	0	1	0	0	0	0	0	0	0	0	0	0	0	0
4CL	2131509	T/C	0	0	0	0	0	0	0	0	0	1	0	0	0	0	0	0	0	0	0	0
4CL	2131513	T/A	0	1	0	0	0	0	0	0	0	0	0	0	0	0	0	0	0	0	0	0
4CL	2131521	A/T	0	0	0	0	1	0	0	0	1	0	0	0	0	0	0	0	0	0	0	0
4CL	2131528	G/T	0	0	0	0	1	0	0	0	1	0	0	0	0	0	0	0	0	0	0	0
4CL	2131531	T/C	0	0	1	0	0	0	0	0	0	0	0	0	0	0	0	0	0	0	0	0
4CL	2131582	C/T	0	0	0	0	1	0	0	0	1	0	0	0	0	0	0	0	0	0	0	0
4CL	2131607	T/C	0	0	0	0	1	0	0	0	1	0	0	0	0	0	0	0	0	0	0	0
4CL	2131613	G/A	0	0	0	0	1	0	0	0	1	0	0	0	0	0	0	0	0	0	0	0
4CL	2131623	G/A	0	0	0	0	1	0	0	0	1	0	0	0	0	0	0	0	0	0	0	0
4CL	2131626	C/T	0	0	1	0	0	0	0	0	0	0	0	0	0	0	0	0	0	0	0	0
4CL	2131663	G/A	0	0	0	0	1	0	0	0	1	0	0	0	0	0	0	0	0	0	0	0
4CL	2131685	C/T	0	0	1	0	0	0	0	0	1	0	0	0	0	0	0	0	0	0	0	0
4CL	2131687	T/C	0	0	0	0	1	0	0	0	1	0	0	0	0	0	0	0	0	0	0	0
4CL	2131723	C/G	0	0	0	0	1	0	0	0	1	0	0	0	0	0	0	0	0	0	0	0
4CL	2131802	G/A	0	0	0	0	0	0	0	1	0	0	0	0	0	0	0	0	0	0	0	0
4CL	2131843	A/T	0	0	0	0	0	0	0	0	1	0	0	0	0	0	0	0	0	0	0	0
4CL	2131847	A/C	0	0	0	0	0	0	0	1	0	0	0	0	0	0	0	0	0	0	0	0
4CL	2131849	A/C	0	0	0	0	0	0	0	0	1	0	0	0	0	0	0	0	0	0	0	0
4CL	2131854	G/A	0	0	0	0	0	0	0	0	0	1	0	0	0	0	0	0	0	0	0	0
4CL	2131858	A/G	0	0	0	0	0	0	0	1	0	1	0	0	0	0	0	0	0	0	0	0
4CL	2131868	A/G	0	0	0	0	0	0	0	0	0	1	0	0	0	0	0	0	0	0	0	0
4CL	2131872	A/T	0	0	0	0	0	0	0	0	0	1	0	0	0	0	0	0	0	0	0	0
4CL	2131991	C/T	0	0	0	0	0	0	0	0	1	0	0	0	0	0	0	0	0	0	0	0
4CL	2131994	T/C	0	0	0	0	0	0	0	0	1	0	0	0	0	0	0	0	0	0	0	0
4CL	2132003	G/A	0	0	0	0	0	0	0	0	1	0	0	0	0	0	0	0	0	0	0	0
4CL	2132023	C/T	0	0	0	0	0	0	0	0	1	0	0	0	0	0	0	0	0	0	0	0
4CL	2132024	T/A	0	0	0	0	0	0	0	0	1	0	0	0	0	0	0	0	0	0	0	0
4CL	2132032	C/T	0	1	0	0	0	0	0	0	0	0	0	0	0	0	0	0	0	0	0	0
4CL	2132040	C/T	0	0	0	0	0	0	0	0	1	1	0	0	0	0	0	0	0	0	0	0
4CL	2132044	T/C	0	0	0	0	0	0	1	0	1	1	0	0	0	0	0	0	0	0	0	0
4CL	2132048	G/A	0	0	0	0	0	0	1	0	0	1	0	0	0	0	0	0	0	0	0	0
4CL	2132049	C/A	0	0	0	0	0	0	0	0	0	1	0	0	0	0	0	0	0	0	0	0
4CL	2132055	C/T	0	0	0	0	0	0	0	0	1	1	0	0	0	0	0	0	0	0	0	0
4CL	2132057	T/C	0	1	0	0	0	0	0	0	0	0	0	0	0	0	0	0	0	0	0	0
4CL	2132068	A/G	0	0	0	0	1	0	0	0	1	0	0	0	0	0	0	0	0	0	0	0
4CL	2132082	T/G	0	0	0	1	0	0	1	1	0	0	0	0	1	0	0	1	0	0	1	1
4CL	2132100	A/T	0	0	0	1	0	0	0	0	1	0	0	0	0	0	0	0	1	0	0	0
4CL	2132106	T/G	0	1	0	1	0	0	0	0	1	1	0	0	0	0	0	0	1	0	0	0
4CL	2132109	C/T	0	1	0	1	1	0	1	1	1	1	0	0	1	1	0	1	1	0	1	1
4CL	2132122	G/A	0	1	0	1	0	0	0	0	1	1	0	0	0	0	0	0	1	0	0	0
4CL	2132126	G/A	0	0	0	0	0	0	1	0	0	1	0	0	0	1	0	0	0	0	0	0
4CL	2132136	A/G	0	1	0	1	1	0	1	1	1	1	0	0	1	1	0	1	1	0	1	1
4CL	2132209	A/G	0	0	0	0	0	0	1	0	0	1	0	0	0	1	0	0	0	0	0	0
4CL	2132232	A/T	0	0	0	0	0	0	1	0	0	1	0	0	0	0	0	0	0	0	0	0
4CL	2132248	A/T	0	0	0	0	0	0	0	0	0	0	0	0	0	1	0	0	0	0	0	0
4CL	2132249	T/A	0	0	0	0	0	0	0	0	0	0	0	0	0	1	0	0	0	0	0	0
4CL	2132279	A/T	0	0	0	0	0	0	0	0	0	0	0	0	0	1	0	0	0	0	0	0
4CL	2132288	A/T	0	0	0	0	0	0	1	0	0	0	0	0	0	1	0	0	0	0	0	0
4CL	2132288.1	A/T,*	0	0	0	0	0	0	0	0	0	1	0	0	0	0	0	0	0	0	0	0
4CL	2132313	G/A	0	0	0	0	0	0	0	0	1	1	0	0	0	0	0	0	1	0	0	0
4CL	2132357	G/A	0	0	0	1	0	0	1	0	1	1	0	0	0	1	0	0	1	0	0	0
4CL	2132398	G/A	0	0	0	0	0	0	1	0	0	0	0	0	0	1	0	0	0	0	0	0
4CL	2132398.1	G/*,A	0	0	0	0	0	0	0	0	0	1	0	0	0	0	0	0	0	0	0	0
4CL	2132401	C/A	0	0	0	1	0	0	0	0	1	1	0	0	0	0	0	0	1	0	0	0
4CL	2132412	A/T	0	1	0	1	0	0	0	0	1	1	0	0	0	0	0	0	1	0	0	0
4CL	2132422	C/G	0	0	0	0	0	0	1	0	0	1	0	0	0	1	0	0	0	0	0	0
4CL	2132451	C/T	0	0	0	1	0	0	1	1	0	0	0	0	1	0	0	1	0	0	1	1
4CL	2132473	C/T	0	0	0	0	0	0	1	0	0	1	0	0	0	0	0	0	0	0	0	0
4CL	2132489	A/G	0	1	0	1	0	0	0	0	1	1	0	0	0	0	0	0	1	0	0	0
4CL	2132537	T/A	0	1	0	1	0	0	0	0	1	1	0	0	0	0	0	0	1	0	0	0
4CL	2132539	A/T	0	1	0	1	0	0	0	0	1	1	0	0	0	0	0	0	1	0	0	0
4CL	2132548	A/G	0	1	0	1	0	0	0	0	1	1	0	0	0	0	0	0	1	0	0	0
4CL	2132578	G/A	0	1	0	1	0	0	1	0	1	1	0	0	0	1	0	0	1	0	0	0
4CL	2132657	C/T	0	0	0	1	1	0	1	1	0	0	0	0	1	0	0	1	0	0	1	1
4CL	2132665	G/C	0	1	0	1	0	0	0	0	1	1	0	0	0	0	0	0	1	0	0	0
4CL	2132670	A/G	0	0	0	0	0	0	0	0	0	0	0	0	0	1	0	0	0	0	0	0
4CL	2132672	C/T	0	1	0	1	0	0	0	0	1	1	0	0	0	0	0	0	1	0	0	0
4CL	2132687	C/T	0	0	0	0	0	0	1	0	0	1	0	0	0	1	0	0	0	0	0	0
4CL	2132696	G/A	0	0	0	0	0	0	1	0	0	1	0	0	0	1	0	0	0	0	0	0
4CL	2132752	A/G	0	1	0	1	0	0	1	0	1	1	0	0	0	1	0	0	1	0	0	0
4CL	2132762	G/A	0	0	0	1	0	0	0	0	1	0	0	0	0	0	0	0	1	0	0	0
4CL	2132799	T/C	0	1	0	0	0	0	1	0	0	1	0	1	0	1	0	0	0	0	0	0
4CL	2133037	A/G	0	1	0	0	0	0	0	0	0	0	0	0	0	0	0	0	0	0	0	0
4CL	2133132	A/G	0	0	0	0	0	0	0	0	0	1	0	0	0	0	0	0	0	0	0	0
4CL	2133408	T/A	0	0	0	1	0	0	1	0	1	0	0	0	0	0	0	0	0	0	0	0
4CL	2133419	T/A	0	1	0	1	1	0	1	1	1	0	0	0	1	1	0	1	1	0	1	1
4CL	2133426	G/A	0	1	0	1	1	0	1	1	1	1	0	0	1	1	0	1	1	0	1	1
4CL	2133476	A/G	0	0	0	0	0	0	0	0	0	1	0	0	0	0	0	0	0	0	0	0
4CL	2133503	T/C	0	0	0	0	0	0	0	0	0	0	0	1	0	0	0	0	0	0	0	0
4CL	2133617	G/C	0	0	0	0	0	0	0	0	0	1	0	0	0	0	0	0	0	0	0	0
4CL	2133652	A/C	0	0	0	0	0	0	0	0	0	0	0	1	0	0	0	0	0	0	0	0
4CL	2133688	C/T	0	0	0	0	0	0	0	0	0	1	0	0	0	0	0	0	0	0	0	0
4CL	2133707	T/C	0	1	0	0	0	0	0	0	0	1	0	0	0	0	0	0	0	0	0	0
4CL	2133712	T/A	0	1	1	1	1	0	1	1	1	0	0	0	1	0	0	1	0	0	1	1
4CL	2133715	C/G,A	0	1	0	0	0	0	0	0	0	0	0	0	0	0	0	0	0	0	0	0
4CL	2133715.1	C/G	0	0	1	1	1	0	1	1	1	0	0	0	1	0	0	1	0	0	1	1
4CL	2133715.2	C/A	0	0	0	0	0	0	0	0	0	1	0	0	0	0	0	0	0	0	0	0
4CL	2133814	T/C	0	1	0	0	0	0	0	0	0	1	0	0	0	0	0	0	0	0	0	0
4CL	2133822	T/G	0	1	0	0	0	0	0	0	0	1	0	0	0	0	0	0	0	0	0	0
4CL	2133827	T/C	0	1	0	0	0	0	0	0	0	1	0	0	0	0	0	0	0	0	0	0
4CL	2133839	C/T	0	1	1	1	1	0	1	1	1	0	0	0	1	0	0	1	0	0	1	1
4CL	2133845	T/A	0	1	0	0	0	0	0	0	0	0	0	0	0	0	0	0	0	0	0	0
4CL	2134002	G/A	0	0	0	0	0	0	0	0	0	1	0	0	0	0	0	0	0	0	0	0
4CL	2134005	G/T	0	0	0	1	0	0	0	0	1	0	0	0	0	1	0	0	1	0	0	0
4CL	2134009	C/T	0	1	0	0	0	0	0	0	0	1	0	0	0	0	0	0	1	0	0	0
4CL	2134011	T/C	0	1	1	1	1	0	1	1	1	0	0	0	1	0	0	1	0	0	1	1
4CL	2134014	G/C	0	0	0	0	0	0	0	0	0	0	0	1	0	0	0	0	0	0	0	0
4CL	2134016	G/T	0	1	1	1	1	0	1	1	1	0	0	0	1	0	0	1	0	0	1	1
4CL	2134021	G/A	0	1	0	0	0	0	0	0	0	1	0	0	0	0	0	0	1	0	0	0
4CL	2134029	C/T	0	0	0	0	0	0	1	0	0	0	0	0	0	0	0	0	0	0	0	0
4CL	2134032	C/T	0	1	1	1	1	0	1	1	1	0	0	0	1	0	0	1	0	0	1	1
4CL	2134040	T/C	0	1	0	0	0	0	0	0	0	1	0	0	0	0	0	0	1	0	0	0
4CL	2134043	T/C	0	1	0	0	0	0	0	0	0	1	0	0	0	0	0	0	1	0	0	0
4CL	2134055	C/T	0	0	0	1	1	0	0	0	1	0	0	1	0	0	0	0	1	0	0	0
4CL	2134056	C/T	0	0	0	0	0	0	0	0	0	1	0	0	0	0	0	0	0	0	0	0
4CL	2134057	C/A	0	1	0	1	1	0	1	1	1	1	0	1	1	1	0	1	1	0	1	1
4CL	2134098	T/C	0	1	1	1	1	0	1	1	1	1	0	0	1	1	0	1	1	0	1	1
4CL	2134115	C/T	0	0	0	1	0	0	0	0	1	0	0	0	0	1	0	0	1	0	0	0
4CL	2134142	A/G	0	1	1	1	1	0	1	1	1	1	0	0	1	1	0	1	1	0	1	1
4CL	2134145	G/A	0	0	1	0	1	0	0	0	1	0	0	0	0	0	0	0	0	0	0	0
4CL	2134154	G/A	0	1	0	0	0	0	0	0	0	0	0	0	0	0	0	0	0	0	0	0
4CL	2134165	C/A	0	1	0	0	1	0	0	0	1	1	0	0	0	1	0	0	1	0	0	0
4CL	2134165.1	C/*,A	0	0	0	1	0	0	0	1	0	0	0	0	1	0	0	1	0	0	1	1
4CL	2134171	A/G	0	1	0	1	1	0	1	1	1	1	0	0	1	0	0	1	0	0	1	1
4CL	2134255	G/A	0	1	0	0	0	0	0	0	0	1	0	0	0	0	0	0	0	0	0	0
4CL	2134301	T/G	0	1	1	1	1	0	1	1	1	1	0	0	1	0	0	1	0	0	1	1
4CL	2134314	C/A	0	1	0	1	1	0	1	1	1	1	0	0	1	0	0	1	0	0	1	1
4CL	2134340	A/G	0	1	0	0	0	0	0	0	0	1	0	0	0	0	0	0	0	0	0	0
4CL	2134374	A/G	0	0	0	0	0	0	0	0	0	1	0	0	0	0	0	0	0	0	0	0
4CL	2134637	T/C	0	1	0	0	0	0	0	0	0	0	0	0	0	0	0	0	0	0	0	0
4CL	2134645	A/G	0	1	1	1	1	0	1	1	1	1	0	0	1	0	0	1	0	0	1	1
4CL	2134658	T/C	0	1	0	0	0	0	0	0	0	1	0	0	0	0	0	0	1	0	0	0
4CL	2134661	T/C	0	0	0	0	1	0	0	1	0	0	0	0	1	0	0	1	0	0	1	1
4CL	2134664	A/C	0	1	0	0	0	0	0	0	0	0	0	0	0	0	0	0	0	0	0	0
4CL	2134680	A/G	0	1	0	1	1	0	1	1	0	1	0	0	1	0	0	1	1	0	1	1
4CL	2134733	G/A	0	1	0	1	1	0	1	1	1	1	0	0	1	1	0	1	1	0	0	0
4CL	2134743	C/T	0	1	0	0	0	0	0	0	0	0	0	0	0	0	0	0	0	0	0	0
4CL	2134749	C/T	0	1	0	1	1	0	1	1	1	0	0	0	0	0	0	0	0	0	0	0
4CL	2134762	T/C	0	1	0	1	1	0	1	1	1	0	0	0	0	0	0	0	0	0	0	0
4CL	2134770	C/T	0	1	0	1	1	0	1	1	1	0	0	0	0	0	0	0	0	0	0	0
4CL	2134771	A/C	0	0	0	0	1	0	0	0	1	0	0	0	0	0	0	0	0	0	0	0
4CL	2134772	G/A	0	0	0	0	1	0	0	1	0	0	0	0	0	0	0	0	0	0	0	0
4CL	2134788	G/C	0	0	0	0	1	0	0	0	1	0	0	0	0	0	0	0	0	0	0	0
4CL	2134793	T/G	0	0	0	1	0	0	0	0	1	0	0	0	0	0	0	0	0	0	0	0
4CL	2134826	G/A	0	0	0	1	0	0	0	0	1	0	0	0	0	0	0	0	0	0	0	0
4CL	2134828	A/G	0	1	0	1	0	0	1	1	1	1	0	0	0	0	0	0	0	0	0	0
4CL	2134843	A/G	0	1	0	0	0	0	1	0	1	1	0	0	0	0	0	0	0	0	0	0
4CL	2134850	A/G	0	0	0	0	0	0	1	0	1	0	0	0	0	0	0	0	0	0	0	0
4CL	2134860	T/C	0	0	0	0	0	0	0	0	1	0	0	0	0	0	0	0	0	0	0	0
4CL	2134869	G/A	0	0	0	0	0	0	0	0	1	0	0	0	0	0	0	0	0	0	0	0
4CL	2134879	T/A	0	0	0	0	0	0	0	0	0	1	0	0	0	0	0	0	0	0	0	0
4CL	2134880	A/T	0	0	0	0	0	0	0	0	1	0	0	0	0	0	0	0	0	0	0	0
4CL	2134887	T/A	0	0	0	0	0	0	0	0	1	0	0	0	0	0	0	0	0	0	0	0
4CL	2134890	G/C	0	0	0	0	0	0	0	0	1	0	0	0	0	0	0	0	0	0	0	0
4CL	2134894	G/A	0	1	0	0	0	0	0	0	0	0	0	0	0	0	0	0	0	0	0	0
4CL	2134909	A/G	0	0	0	0	0	0	1	1	0	0	0	0	0	0	0	0	0	0	0	0
4CL	2134923	G/A	0	0	0	0	0	0	0	0	0	1	0	0	0	0	0	0	0	0	0	0
4CL	2134926	G/T	0	1	0	0	0	0	0	0	0	0	0	0	0	0	0	0	0	0	0	0
4CL	2134932	T/A	0	0	0	0	0	0	0	0	0	1	0	0	0	0	0	0	0	0	0	0
4CL	2134936	C/T	0	0	0	0	0	0	0	0	0	1	0	0	0	0	0	0	0	0	0	0
4CL	2134939	A/C	0	0	0	1	0	0	0	0	1	0	0	0	0	0	0	0	0	0	0	0
4CL	2134941	T/A	0	0	0	1	0	0	1	0	1	1	0	0	0	0	0	0	0	0	0	0
4CL	2134955	C/G	0	1	0	0	0	0	0	0	0	0	0	0	0	0	0	0	0	0	0	0
4CL	2134958	A/G	0	0	0	0	1	0	0	1	0	0	0	0	1	0	0	0	0	0	0	1
4CL	2134959	C/T	0	0	0	0	0	0	0	0	0	1	0	0	0	0	0	0	0	0	0	0
4CL	2134963	C/T	0	0	0	0	0	0	0	0	0	1	0	0	0	0	0	0	0	0	0	0
4CL	2134983	A/T	0	1	0	0	0	0	0	0	0	0	0	0	0	0	0	0	0	0	0	0
4CL	2134984	G/C	0	1	0	0	0	0	0	0	0	0	0	0	0	0	0	0	0	0	0	0
4CL	2134995	G/A	0	0	1	0	1	0	0	0	1	0	0	0	0	0	0	0	0	0	0	0
4CL	2134998	A/G	0	0	0	0	1	0	0	1	0	0	0	0	1	0	0	1	0	0	1	1
AlaAT1	531832	A/G	0	0	0	0	0	0	1	0	0	0	0	0	0	0	0	0	0	0	0	0
AlaAT1	530383	C/T	0	0	0	0	0	0	0	0	0	0	0	0	0	1	0	0	0	0	0	0
AlaAT1	533254	C/T	0	0	0	0	0	0	0	0	0	0	0	0	0	1	0	0	0	0	0	0
AlaAT1	534584	A/G	0	0	0	0	0	0	1	0	0	0	0	0	0	0	0	0	0	0	0	0
AlaAT1	535183	T/C	0	0	0	0	0	0	0	0	0	0	0	0	0	1	1	0	0	0	0	0
AlaAT1	536730	T/C	0	0	0	0	0	0	0	0	0	0	0	0	0	0	0	0	0	1	0	0
AlaAT1	536738	G/A	0	0	0	0	0	0	0	0	1	0	0	0	0	0	0	0	0	0	0	0
AlaAT1	536873	C/A	0	0	0	0	0	0	1	0	0	0	0	0	0	0	0	0	0	0	0	0
AlaAT1	536881	C/T	0	0	0	0	0	0	0	0	1	0	0	0	0	0	0	0	0	0	0	0
AlaAT1	536945	A/G	0	1	0	1	1	0	0	1	0	1	0	1	1	1	1	1	1	0	1	1
AlaAT1	537158	A/C	0	0	0	1	0	0	0	0	0	0	0	0	0	1	1	0	0	0	0	0
AlaAT1	537191	T/C	0	0	0	0	0	0	1	0	0	0	0	0	0	0	0	0	0	0	0	0
AlaAT1	537236	T/G	0	0	0	0	0	0	1	0	0	0	0	0	0	0	0	0	0	0	0	0
AlaAT1	537462	A/G	0	0	0	0	0	0	1	0	0	0	0	0	0	0	0	0	0	0	0	0
AlaAT1	537517	T/C	0	0	0	0	0	0	1	0	0	0	0	0	0	0	0	0	0	0	0	0
AlaAT1	537696	G/A	0	0	0	1	0	0	0	0	0	0	1	0	0	1	1	0	0	1	0	0
AlaAT1	537705	T/C	0	0	0	0	0	0	0	0	0	0	0	0	0	1	0	0	0	0	0	0
AlaAT1	538037	C/T	0	0	0	1	0	0	1	0	0	0	0	0	0	0	0	0	0	0	0	0
AlaDC	659731	C/T	1	0	0	0	1	0	1	0	0	1	1	0	1	0	0	0	0	0	1	1
AlaDC	659903	A/G	1	0	1	0	1	0	1	0	0	1	1	0	1	0	0	0	0	0	1	1
AlaDC	660028	T/C	0	0	0	0	0	0	1	0	0	0	0	0	0	0	0	0	0	0	0	0
AlaDC	660036	G/A	1	0	0	0	1	0	1	0	0	1	1	0	1	0	0	0	0	0	1	0
AlaDC	660152	T/C	1	0	0	0	1	0	1	0	0	1	1	0	1	0	0	0	1	0	1	0
AlaDC	660161	G/A	0	0	0	0	0	0	1	0	0	0	0	0	0	0	0	0	0	0	0	0
AlaDC	661048	T/C	1	0	0	0	0	0	0	0	0	0	0	0	0	0	0	0	0	0	0	0
AlaDC	661481	C/T	1	0	0	0	0	0	0	0	0	0	0	0	0	0	0	0	0	0	0	0
AlaDC	661508	T/C	1	0	0	0	0	0	0	0	0	0	0	0	0	0	0	0	0	0	0	0
AlaDC	654559	T/G	0	0	0	0	0	0	0	0	0	0	0	1	0	0	0	0	1	0	0	0
AlaDC	654666	T/A	0	0	0	0	0	0	0	0	0	1	0	0	0	0	0	0	0	0	1	0
AlaDC	654678	A/T	0	0	0	0	0	0	0	0	0	1	0	0	0	0	0	0	0	0	1	0
AlaDC	654713	C/G	0	0	0	0	0	0	1	0	0	1	0	0	0	0	0	0	0	0	0	0
AlaDC	654731	G/A	0	0	0	0	0	0	1	0	0	1	0	0	0	0	0	0	0	0	0	0
AlaDC	654735	C/T	0	0	0	0	0	0	1	0	0	1	0	0	0	0	0	0	0	0	0	0
AlaDC	654741	A/T	0	0	0	0	0	0	1	0	0	1	0	0	0	0	0	0	0	0	0	0
AlaDC	654783	T/G	0	0	0	0	0	0	1	0	0	1	0	0	0	0	0	0	0	0	0	0
AlaDC	654797	C/T	0	0	0	0	0	0	1	0	0	0	0	0	0	0	0	0	0	0	0	0
AlaDC	655397	T/C	0	0	0	0	0	0	1	0	0	0	0	0	0	0	0	0	0	0	0	0
AlaDC	655406	T/G	0	0	0	0	0	0	1	0	0	0	0	0	0	0	0	0	0	0	0	0
AlaDC	659045	C/T	0	0	0	0	0	0	1	0	0	0	0	0	0	0	0	0	0	0	0	0
AlaDC	659253	T/C	0	0	0	0	0	0	1	0	0	1	0	0	0	0	0	0	0	0	0	0
AlaDC	659264	G/A	0	0	0	0	1	0	0	0	0	1	0	0	0	0	0	0	0	0	0	0
AlaDC	659313	A/T	0	0	0	0	1	0	0	0	0	0	0	0	0	0	0	0	0	0	0	0
AlaDC	659404	T/A	0	0	0	0	0	0	1	0	0	0	0	0	0	0	0	0	0	0	0	0
AlaDC	659418	C/T	1	0	1	0	0	0	1	0	0	1	1	0	1	0	0	0	1	0	1	1
AlaDC	659477	G/C	1	0	0	0	1	0	1	0	0	1	1	1	1	0	0	0	1	0	1	0
AlaDC	659526	T/C	1	0	0	0	0	0	0	0	0	0	0	0	0	0	0	0	0	0	0	0
AlaDC	659564	G/A	1	0	0	0	1	0	1	0	0	1	1	1	1	0	0	0	1	0	1	1
AlaDC	659599	C/T	1	0	0	0	1	0	1	0	0	1	1	1	1	0	0	0	0	0	1	1
AlaDC	660219	G/C	1	0	0	1	1	0	1	0	0	0	1	0	0	0	0	0	1	0	1	0
AlaDC	660219.1	G/*,C	0	0	0	0	0	0	0	0	0	1	0	0	0	0	0	0	0	0	0	1
AlaDC	660264	T/C	0	0	1	0	0	0	1	0	0	0	0	0	0	0	0	0	0	0	0	0
AlaDC	660276	A/T	0	0	1	0	0	0	0	0	0	0	0	0	0	0	0	0	0	0	0	0
AlaDC	660276.1	A/G	0	0	0	0	1	0	0	0	0	0	0	0	0	0	0	0	0	0	0	0
AlaDC	660276.2	A/T,G	0	0	0	0	0	0	1	0	0	0	0	0	0	0	0	0	0	0	0	0
AlaDC	660474	T/A	1	0	0	0	0	0	0	0	0	0	0	1	0	0	0	0	1	0	0	0
AlaDC	660541	C/T	0	0	0	0	0	0	0	0	0	0	0	1	0	0	0	0	1	0	0	0
AlaDC	660558	A/G	0	0	0	0	0	0	0	0	0	0	0	1	0	0	0	0	0	0	0	0
AlaDC	660589	G/T	0	0	0	0	0	0	1	0	0	0	0	0	0	0	0	0	0	0	0	0
AlaDC	660620	T/C	0	0	0	0	0	0	1	0	0	0	0	0	0	0	0	0	0	0	0	0
AlaDC	660629	T/C	1	0	0	0	0	0	1	0	0	0	0	0	0	0	0	0	0	0	0	0
AlaDC	660638	T/C	0	0	0	0	0	0	1	0	0	0	0	0	0	0	0	0	0	0	0	0
AlaDC	660664	C/T	1	0	0	0	1	0	1	0	0	1	0	0	0	0	0	0	0	0	1	1
AlaDC	660704	A/G	0	0	0	0	0	0	1	0	0	0	0	0	0	0	0	0	0	0	0	0
AlaDC	660751	C/A	1	0	0	0	0	0	0	0	0	0	0	0	0	0	0	0	0	0	0	0
AlaDC	660843	G/T	0	0	0	0	0	0	1	0	0	0	0	0	0	0	0	0	0	0	0	0
AlaDC	660901	T/A	1	0	0	0	0	0	0	0	0	0	0	0	0	0	0	0	0	0	0	0
AlaDC	661586	C/T	1	0	0	0	0	0	0	0	0	0	0	0	0	0	0	0	0	0	0	0
AMT1.2	150530	C/T	1	0	1	1	1	1	0	1	0	0	1	1	1	0	1	0	0	1	1	1
AMT1.2	150569	G/T	1	0	1	1	1	1	1	1	0	1	1	1	1	1	1	1	1	1	1	1
AMT1.2	150656	C/A	0	0	0	0	0	0	1	0	0	0	0	0	0	0	0	0	0	1	0	0
AMT1.2	151037	T/C	0	1	0	0	0	0	1	0	1	1	0	0	0	0	0	0	0	1	0	0
AMT1.2	151145	A/C	0	1	0	0	0	0	0	0	1	1	0	0	0	0	0	0	0	0	0	0
AMT1.2	151163	A/C	0	1	0	0	0	0	1	0	1	1	0	0	0	0	0	0	0	1	0	0
AMT1.2	151436	A/G	0	1	0	0	0	0	1	0	1	1	0	0	0	0	0	0	0	1	0	0
AMT1.2	151610	G/A	0	0	0	0	0	0	0	0	0	0	0	0	0	1	0	0	1	0	0	0
AMT1.2	151688	T/C	0	0	0	0	0	0	1	0	0	0	0	0	0	0	0	0	0	1	0	0
AMT1.2	151694	G/T	1	0	1	1	1	1	1	1	0	1	1	1	1	1	1	1	1	1	1	1
AMT1.2	151697	A/T	1	0	1	1	1	1	1	1	0	1	1	1	1	1	1	1	1	1	1	1
AMT1.2	151706	G/A	1	0	1	1	1	1	1	1	0	1	1	1	1	1	1	1	1	1	1	1
AMT1.2	152000	G/A	0	0	0	0	0	0	0	1	0	1	0	0	1	0	0	1	0	0	1	1
AMT1.2	150444	A/T	1	0	1	1	1	0	0	0	0	0	1	0	1	0	1	0	0	0	1	1
AMT1.2	150444.1	A/*,T	0	0	0	0	0	0	0	0	0	0	0	1	0	0	0	0	0	0	0	0
AMT1.2	150469	G/A	1	0	1	0	0	0	0	0	0	0	1	0	0	1	1	0	0	0	1	1
AMT1.2	150469.1	G/A,*	0	0	0	0	0	0	0	0	0	0	0	0	1	0	0	0	0	0	0	0
AMT1.2	152107	T/C	0	0	0	0	0	0	0	1	0	1	0	0	1	0	0	1	0	0	1	1
AMT1.2	152136	A/G	0	1	0	0	0	0	0	0	1	1	0	0	0	0	0	0	0	0	0	0
AMT1.2	152166	T/A	0	1	0	0	0	0	0	0	1	1	0	0	0	0	0	0	0	0	0	0
AMT1.2	152185	T/C	0	1	0	0	0	0	0	0	1	1	0	0	0	0	0	0	0	0	0	0
AMT1.2	152270	C/G	0	0	0	0	0	0	0	0	0	0	0	0	0	1	0	0	0	0	0	0
AMT1.2	152328	A/T	0	0	0	0	0	0	0	0	0	0	0	0	1	0	0	0	0	0	1	1
AMT1.2	152330	C/A	0	0	0	0	0	0	0	0	0	0	1	1	1	0	1	0	0	0	1	1
AMT1.2	152330.1	C/*,A	0	0	0	0	0	0	0	0	0	0	0	0	0	1	0	0	0	0	0	0
AMT1.2	152334	A/T	0	0	0	0	0	0	0	0	0	0	0	0	1	0	0	0	0	0	1	1
AMT1.2	152342	C/A	0	0	0	0	0	0	0	0	0	0	0	0	0	1	0	0	0	0	0	0
AMT1.2	152380	C/T	0	0	0	0	0	0	0	1	0	0	1	0	1	1	1	0	0	0	1	1
AMT1.2	152402	A/G	0	0	1	0	0	0	0	0	0	1	0	0	0	0	0	0	0	0	0	1
AMT1.2	152413	A/C	0	0	0	0	0	0	0	0	0	1	0	0	0	1	0	0	0	1	0	1
AMT1.2	152420	A/T	0	0	1	0	0	0	0	0	0	1	0	0	0	1	0	0	0	0	0	1
AMT1.2	152434	T/G	0	0	0	0	0	0	1	0	0	0	0	0	0	0	0	0	0	1	0	0
AMT1.2	152439	T/C	0	0	1	0	1	0	0	1	0	0	1	0	1	0	1	0	0	0	1	1
AMT1.2	152441	C/G	1	0	1	0	0	0	0	1	0	0	1	0	1	1	1	0	0	0	1	1
AMT1.2	152454	C/T	0	0	0	0	0	0	0	1	0	1	0	0	1	1	0	1	1	0	1	1
AMT1.2	152462	C/T	0	0	0	0	0	0	0	1	0	1	0	0	1	0	0	1	0	0	1	1
AMT1.2	152468	T/G	0	0	0	0	0	0	1	0	0	0	0	0	0	0	0	0	0	1	0	0
AMT1.2	152470	G/A	0	0	0	0	0	0	1	0	0	0	0	0	0	0	0	0	0	1	0	0
AMT1.2	152474	T/A	1	0	0	0	0	0	0	0	0	1	1	0	1	1	1	0	0	1	1	1
AMT1.2	152478	C/T	1	0	0	1	1	0	0	1	0	1	1	0	1	1	1	0	0	0	1	1
AMT1.2	152484	C/T	1	0	1	1	1	1	0	1	0	0	1	1	1	0	1	0	0	0	1	1
AMT1.2	152496	T/C	1	0	1	1	1	1	1	1	0	1	1	1	1	0	1	1	0	1	1	1
AMT1.2	152506	T/C	1	0	1	1	1	1	1	1	0	1	1	1	1	1	1	1	1	1	1	1
AMT1.2	152518	C/T	0	0	0	0	0	0	0	1	0	1	0	0	1	0	0	1	0	0	1	1
AMT1.2	152521	C/A	0	0	0	0	0	0	1	0	0	0	0	0	0	0	0	0	0	1	0	0
AMT1.2	152521.1	C/T	0	0	0	0	0	0	0	1	0	1	0	0	1	0	0	1	0	0	1	1
AMT1.2	152525	C/T	0	0	0	0	0	0	0	1	0	1	0	0	1	0	0	1	0	0	1	1
ANRb-ANR1	213783	A/G	0	0	0	0	0	0	1	0	0	0	0	0	0	0	1	0	0	0	0	0
ANRb-ANR1	213793	C/A	0	0	0	0	0	0	0	0	0	0	0	0	0	0	0	0	0	0	0	1
ANRb-ANR1	216691	T/C	0	0	0	0	0	0	1	0	0	0	0	0	0	0	0	0	0	0	0	0
ANRb-ANR1	216769	A/G	0	0	0	0	0	0	0	0	0	0	0	0	0	0	0	0	0	0	0	1
ANRb-ANR1	216823	C/A	0	0	0	0	0	0	0	0	0	0	0	0	0	0	1	0	0	0	0	1
ANRb-ANR1	216960	T/C	0	0	0	0	0	0	1	0	0	0	0	0	0	0	0	0	0	0	0	1
ANRb-ANR1	216997	C/T	0	0	0	0	0	0	1	0	0	0	0	0	0	0	0	0	0	0	0	0
ANRb-ANR1	217093	G/A	0	0	0	0	0	0	1	0	0	0	0	0	0	0	0	0	0	1	0	0
ANRb-ANR1	217124	T/A	0	0	0	0	0	0	0	0	0	0	0	0	0	0	0	0	0	1	0	0
ANRb-ANR1	217252	G/A	0	0	0	0	0	0	1	0	0	0	0	0	0	0	1	0	0	1	0	1
ANRb-ANR1	217381	C/G	0	0	0	0	0	0	1	0	0	0	0	0	0	0	0	0	0	0	0	0
ANRb-ANR1	217514	G/A	0	0	0	0	0	0	1	0	0	0	0	0	0	0	0	0	0	0	0	0
ANRb-ANR1	217550	G/T	0	0	0	0	0	0	0	0	0	0	0	0	0	0	0	0	0	0	0	1
ANRb-ANR1	217582	G/C	0	0	0	0	0	0	1	0	0	0	0	0	0	0	1	0	0	1	0	1
ANRb-ANR1	217611	T/A	0	0	0	0	0	0	1	0	0	0	0	0	0	0	0	0	0	0	0	0
ANRb-ANR1	217612	C/G	0	0	0	0	0	0	1	0	0	0	0	0	0	0	0	0	0	0	0	0
ANRb-ANR1	217614	A/G	0	0	0	0	0	0	0	0	0	0	0	0	0	0	1	0	0	0	0	0
ANRb-ANR1	217670	T/A	0	0	0	0	0	0	0	0	0	0	0	0	0	0	1	0	0	0	0	0
ANRb-ANR1	218063	C/T	0	0	0	0	0	0	1	0	0	0	0	0	0	0	1	0	0	1	0	1
ANRb-ANR1	218096	G/A	0	0	0	0	0	0	0	0	0	0	0	0	0	0	1	0	0	1	0	0
ANRb-ANR1	213616	C/T	0	0	0	0	0	0	1	0	0	0	0	0	0	0	1	0	0	0	0	0
ANRb-ANR1	213645	G/A	0	0	0	0	0	0	1	0	0	0	0	0	0	0	1	0	0	1	0	1
ANRb-ANR1	213676	G/C	0	0	0	0	0	0	1	0	0	0	0	0	0	0	1	0	0	1	0	1
ANRb-ANR1	213711	C/A	0	0	0	0	0	0	0	0	0	0	0	0	0	0	0	0	0	0	0	1
ANRb-ANR1	216682	T/G	0	0	0	0	0	0	0	0	0	0	0	0	0	0	1	0	0	0	0	1
ANRb-ANR1	216876	A/G	0	0	0	0	0	0	1	0	0	0	0	0	0	0	0	0	0	0	0	0
ANRb-ANR1	217177	T/A	0	0	0	0	0	0	1	0	0	0	0	0	0	0	0	0	0	0	0	0
ANRb-ANR1	217210	A/T	0	0	0	0	0	0	1	0	0	0	0	0	0	0	1	0	0	1	0	1
ANRb-ANR1	217401	G/A	0	0	0	0	0	0	1	0	0	0	0	0	0	0	1	0	0	0	0	0
ANRb-ANR1	217401.1	G/*,A	0	0	0	0	0	0	0	0	0	0	0	0	0	0	0	0	0	1	0	1
ANRb-ANR1	217418	C/T	0	0	0	0	0	0	0	0	0	0	0	0	0	0	1	0	0	0	0	1
ANRb-ANR1	217673	C/T	0	0	0	0	0	0	1	0	0	0	0	0	0	0	1	0	0	1	0	1
ANRb-ANR1	217686	T/C	0	0	0	0	0	0	1	0	0	0	0	0	0	0	0	0	0	0	0	0
ANRb-ANR1	217689	C/*,T	0	0	0	0	0	0	1	0	0	0	0	0	0	0	0	0	0	0	0	0
ANRb-ANR1	217689.1	C/T	0	0	0	0	0	0	0	0	0	0	0	0	0	0	1	0	0	1	0	1
ANRb-ANR1	217696	C/T	0	0	0	0	0	0	0	0	0	0	0	0	0	0	1	0	0	0	0	0
ANRb-ANR1	217708	C/G	0	0	0	0	0	0	1	0	0	0	0	0	0	0	0	0	0	0	0	0
ANRb-ANR1	217714	A/T	0	0	0	0	0	0	1	0	0	0	0	0	0	0	0	0	0	0	0	0
ANRb-ANR1	217735	T/C	0	0	0	0	0	0	1	0	0	0	0	0	0	0	0	0	0	0	0	0
ANRb-ANR1	217737	C/T	0	0	0	0	0	0	1	0	0	0	0	0	0	0	0	0	0	1	0	1
ANRb-ANR1	217778	G/A	0	0	0	0	0	0	1	0	0	0	0	0	0	0	0	0	0	0	0	0
ANRb-ANR1	217788	A/C	0	0	0	0	0	0	0	0	0	0	0	0	0	0	1	0	0	0	0	0
ANRb-ANR1	217802	T/C	0	0	0	0	0	0	1	0	0	0	0	0	0	0	1	0	0	1	0	1
ANRb-ANR1	217806	C/T	0	0	0	0	0	0	0	0	0	0	0	0	0	0	0	0	0	1	0	0
ANRb-ANR1	217817	C/T	0	0	0	0	0	0	0	0	0	0	0	0	0	0	1	0	0	1	0	0
ANRb-ANR1	217843	T/G	0	0	0	0	0	0	0	0	0	0	0	0	0	0	0	0	0	1	0	0
ANRb-ANR1	217853	A/G	0	0	0	0	0	0	0	0	0	0	0	0	0	0	1	0	0	0	0	0
ANRb-ANR1	217870	T/C	0	0	0	0	0	0	0	0	0	0	0	0	0	0	0	0	0	0	0	1
ANRb-ANR1	217881	G/A	0	0	0	0	0	0	1	0	0	0	0	0	0	0	1	0	0	0	0	1
ANRb-ANR1	217907	A/T	0	0	0	0	0	0	0	0	0	0	0	0	0	0	1	0	0	0	0	0
ANRb-ANR1	217908	A/G	0	0	0	0	0	0	1	0	0	0	0	0	0	0	1	0	0	0	0	0
ANRb-ANR1	217911	T/A	0	0	0	0	0	0	1	0	0	0	0	0	0	0	1	0	0	0	0	0
ANRb-ANR1	217932	T/C	0	0	0	0	0	0	1	0	0	0	0	0	0	0	0	0	0	0	0	0
ANRb-ANR1	217944	G/A	0	0	0	0	0	0	1	0	0	0	0	0	0	0	0	0	0	0	0	0
ANRb-ANR1	217963	T/C	0	0	0	0	0	0	1	0	0	0	0	0	0	0	0	0	0	0	0	0
ANRb-ANR1	217985	A/G	0	0	0	0	0	0	0	0	0	0	0	0	0	0	1	0	0	1	0	0
ANRb-ANR1	218170	A/G	0	0	0	0	0	0	1	0	0	0	0	0	0	0	0	0	0	0	0	0
ANRb-ANR1	218204	A/T	0	0	0	0	0	0	0	0	0	0	0	0	0	0	1	0	0	1	0	0
ANRb-ANR1	218216	A/G	0	0	0	0	0	0	0	0	0	0	0	0	0	0	0	0	0	0	0	1
ANRb-ANR1	218234	C/G	0	0	0	0	0	0	1	0	0	0	0	0	0	0	1	0	0	1	0	0
ANRb-ANR1	218438	A/G	0	0	0	0	0	0	1	0	0	0	0	0	0	0	1	0	0	1	0	0
ANRb-ANR1	218439	G/A	0	0	0	0	0	0	1	0	0	0	0	0	0	0	1	0	0	1	0	0
ANRb-ANR1	218591	G/C	0	0	0	0	0	0	1	0	0	0	0	0	0	0	1	0	0	0	0	0
ANRb-ANR1	218614	T/G	0	0	0	0	0	0	1	0	0	0	0	0	0	0	1	0	0	0	0	0
ANRb-ANR1	218621	T/A	0	0	0	0	0	0	0	0	0	0	0	0	0	0	0	0	0	0	0	1
ANRb-ANR1	218622	A/T	0	0	0	0	0	0	0	0	0	0	0	0	0	0	0	0	0	0	0	1
ANRb-ANR1	218678	C/A	0	0	0	0	0	0	1	0	0	0	0	0	0	0	0	0	0	0	0	0
ANRb-ANR1	218692	T/A	0	0	0	0	0	0	1	0	0	0	0	0	0	0	1	0	0	0	0	0
ANRb-ANR1	218717	G/A	0	0	0	0	0	0	1	0	0	0	0	0	0	0	1	0	0	0	0	0
ANRb-ANR1	218742	G/A	0	0	0	0	0	0	1	0	0	0	0	0	0	0	1	0	0	0	0	0
ANRb-ANR1	218764	C/T	0	0	0	0	0	0	1	0	0	0	0	0	0	0	0	0	0	0	0	1
ANRb-ANR1	218782	T/C	0	0	0	0	0	0	1	0	0	0	0	0	0	0	1	0	0	0	0	0
ANRb-ANR1	218785	A/G	0	0	0	0	0	0	1	0	0	0	0	0	0	0	1	0	0	0	0	0
ANRb-ANR1	218793	G/A	0	0	0	0	0	0	1	0	0	0	0	0	0	0	0	0	0	0	0	0
ANRb-ANR1	218807	T/C	0	0	0	0	0	0	1	0	0	0	0	0	0	0	1	0	0	1	0	0
ANRb-ANR1	218833	G/A	0	0	0	0	0	0	1	0	0	0	0	0	0	0	0	0	0	0	0	0
ANRb-ANR1	218837	G/A	0	0	0	0	0	0	1	0	0	0	0	0	0	0	0	0	0	0	0	0
ANS_a	1026552	G/C	0	0	0	0	0	0	0	0	1	0	0	0	0	0	0	0	0	0	0	0
ANS_a	1026570	G/T	0	0	0	0	0	0	0	0	0	0	0	1	0	0	0	0	0	0	0	0
ANS_a	1026588	A/C	0	0	0	0	0	0	1	0	0	0	0	0	0	0	0	0	0	0	0	0
ANS_a	1026681	G/C	1	0	0	0	0	0	0	0	0	0	0	0	0	0	0	0	0	0	0	0
ANS_a	1026747	T/C	0	0	0	0	0	0	0	0	0	0	0	1	0	0	0	0	0	0	0	0
ANS_a	1027478	A/G	1	0	0	0	0	0	1	0	1	0	0	0	0	0	0	0	0	0	0	0
ANS_a	1027896	C/T	1	0	0	0	0	0	0	0	0	0	0	0	0	0	0	0	0	0	0	0
ANS_a	1027211	C/T	0	0	0	0	0	0	1	0	0	0	0	0	0	0	0	0	0	0	0	0
ANS_a	1027238	C/T	0	0	0	0	0	0	0	0	0	1	0	1	0	1	0	0	1	0	0	0
ANS_a	1027377	T/C	0	0	0	0	0	0	0	0	1	0	0	0	0	0	0	0	0	0	0	0
ANS_a	1028115	G/A	0	0	0	0	0	0	0	0	1	0	0	0	0	0	0	0	0	0	0	0
ANS_a	1028261	C/A	1	1	0	1	0	0	1	1	1	1	1	0	1	0	1	1	0	1	1	1
ANS_a	1028287	G/T	0	0	0	0	0	0	0	0	1	0	0	0	0	0	0	0	0	0	0	0
ANS_a	1028384	G/T	0	0	0	0	0	0	1	0	0	0	0	0	0	0	0	0	0	1	0	0
ANS_a	1028395	C/G	1	1	0	1	0	0	0	1	1	1	1	0	1	0	1	1	0	0	1	1
ANS_a	1028396	T/C	1	1	0	1	0	0	0	1	1	1	1	0	1	0	1	1	0	0	1	1
ANS_a	1028422	C/T	1	1	0	1	0	0	0	1	1	1	1	0	1	0	1	1	0	0	1	1
ANS_a	1028423	C/T	0	0	0	0	0	0	0	0	1	0	0	0	0	0	0	0	0	0	0	0
ANS_a	1028430	C/T	0	0	0	0	0	0	1	0	0	0	0	0	0	0	0	0	0	0	0	0
ANS_a	1028455	T/A	1	0	0	0	0	0	0	0	0	0	0	0	0	0	0	0	0	0	0	0
ANS_a	1028458	C/T	0	0	0	0	0	0	0	0	1	0	0	0	0	0	0	0	0	0	0	0
ANS_a	1028462	C/T	0	0	0	0	0	0	1	0	0	0	0	1	0	0	0	0	0	0	0	0
ANS_a	1028484	C/T	0	0	0	0	0	0	0	0	1	0	0	0	0	0	0	0	0	0	0	0
ANS_a	1028491	C/T	1	0	0	0	0	0	0	0	0	0	0	0	0	0	0	0	0	0	0	0
ANS_a	1028493	A/G	1	0	0	0	0	0	1	0	1	0	0	0	0	0	0	0	0	0	0	0
ANS_a	1028497	T/C	1	1	0	0	0	0	1	1	1	1	1	0	1	0	1	0	0	0	0	1
ANS_a	1028511	C/T	0	0	0	0	0	0	0	0	0	0	1	0	0	0	0	0	0	0	0	0
ANS_a	1028515	G/A	0	1	0	0	0	0	0	1	0	1	0	0	1	1	0	0	0	0	0	1
ANS_a	1028557	A/G	0	0	0	0	0	0	0	0	1	0	0	0	0	0	0	0	0	0	0	0
ANS_a	1028561	C/T	1	0	0	0	0	0	0	0	0	0	0	0	0	0	0	0	0	0	0	0
ANS_a	1028572	A/G	0	0	0	0	0	0	0	0	0	0	0	1	0	0	0	0	0	0	0	0
ANS_a	1028573	T/C	1	0	0	0	0	0	0	0	1	0	0	0	0	0	0	0	0	0	0	0
ANS_a	1028587	C/T	1	0	0	0	0	0	0	0	0	0	0	0	0	0	0	0	0	0	0	0
ANS_a	1028588	A/C	0	0	0	0	0	0	0	0	0	0	0	1	0	0	0	0	0	0	0	0
ANS_a	1028595	A/C	1	0	0	0	0	0	0	0	1	0	0	0	0	0	0	0	0	0	0	0
ANS_a	1028615	A/G	1	0	0	0	0	0	0	0	0	0	0	0	0	1	0	0	0	0	0	0
ANS_a	1028625	T/G	0	0	0	0	0	0	0	0	1	0	0	0	0	0	0	0	0	0	0	0
ANS_a	1028642	T/C	0	1	0	1	0	0	0	1	0	1	0	0	1	1	0	0	0	0	1	1
ANS_a	1028643	A/G	0	0	0	0	0	0	0	0	1	0	0	0	0	0	0	0	0	0	0	0
ANS_a	1028648	G/A	0	0	0	0	0	0	0	0	1	0	0	0	0	0	0	0	0	0	0	0
ANS_a	1028667	A/G	0	0	0	0	0	0	1	0	1	0	0	0	0	0	0	0	0	1	0	0
ANS_a	1028668	A/G	1	1	0	1	0	0	1	1	0	1	1	1	1	1	1	1	0	1	1	1
ANS_a	1028668.1	A/T,G	0	0	0	0	0	0	0	0	1	0	0	0	0	0	0	0	0	0	0	0
ANS_a	1028675	A/C	0	0	0	0	0	0	0	0	0	0	0	1	0	0	0	0	0	0	0	0
ANS_a	1028693	C/A	1	0	0	0	0	0	0	0	0	0	0	0	0	0	0	0	0	0	0	0
ANS_a	1028745	C/T	1	0	0	0	0	0	0	0	0	0	0	0	0	0	0	0	0	0	0	0
ANS_a	1028746	T/G	1	1	0	1	1	0	1	1	1	1	1	1	1	1	1	1	0	0	1	1
ANS_a	1028773	C/G	0	1	0	1	1	0	1	1	0	1	1	1	1	1	0	1	0	0	1	1
ANS_a	1028779	A/G	0	0	0	0	0	0	0	0	1	0	0	0	0	0	0	0	0	0	0	0
ANS_a	1028788	A/G	1	1	0	1	1	0	1	1	1	1	1	1	1	1	1	1	0	0	1	1
ANS_a	1028854	A/C	0	1	0	0	1	0	0	1	0	1	0	0	1	1	0	1	0	0	1	1
ANS_a	1028889	T/C	0	1	0	0	0	0	0	1	1	1	0	0	0	0	1	1	0	0	0	0
ANS_a	1028891	T/A	0	0	0	0	0	0	0	0	1	0	0	0	0	0	0	0	0	0	0	0
ANS_a	1028956	A/*,T	0	0	0	0	0	0	0	0	0	1	1	0	0	0	0	0	0	0	0	0
ANS_a	1029028	C/T	0	1	0	0	0	0	1	1	0	0	0	0	1	1	0	0	0	1	1	1
ANS_a	1029028.1	C/*,T	0	0	0	0	0	0	0	0	0	1	1	0	0	0	0	0	0	0	0	0
ANS_a	1029043	G/A	0	1	0	0	0	0	0	1	0	1	0	0	1	1	0	0	0	0	1	1
ANS_a	1029091	C/T	0	1	0	0	0	0	0	1	1	1	1	0	1	0	1	0	0	0	1	1
ANS_a	1029130	T/A	0	0	0	0	0	0	0	0	0	0	0	1	0	0	0	0	0	0	0	0
ANS_a	1029151	A/C	0	0	0	0	0	0	0	0	0	1	0	1	0	1	0	0	1	0	0	0
ANS_b	690213	T/C	0	0	0	0	0	0	0	0	0	0	0	0	0	0	0	0	0	1	0	0
ANS_b	805732	C/T	0	0	0	0	0	1	0	0	0	1	0	0	0	1	0	0	1	1	0	0
ANS_b	805981	A/G	0	0	0	0	0	1	0	0	0	1	1	0	0	0	0	0	1	1	0	0
ANS_b	805994	G/C	0	0	0	0	0	1	0	0	0	1	1	0	0	0	0	0	1	0	0	0
ANS_b	802895	T/C	0	0	0	0	0	0	0	0	0	0	0	0	0	1	0	0	0	0	0	0
ANS_b	803099	C/T	0	0	0	0	0	0	0	0	0	1	0	0	0	0	0	0	1	0	0	0
ANS_b	803153	C/T	0	0	0	0	0	0	0	0	0	1	0	0	0	0	0	0	1	0	0	0
ANS_b	803803	A/C	0	0	0	0	0	0	0	0	0	1	0	0	0	0	0	0	1	0	0	0
ANS_b	803811	G/A	0	0	0	0	0	0	0	0	0	1	0	0	0	0	0	0	1	0	0	0
ANS_b	803852	A/G	0	0	0	0	0	0	0	0	0	1	0	0	0	0	0	0	0	0	0	0
ANS_b	803884	C/T	0	0	0	0	0	0	0	0	0	1	0	0	0	0	0	0	0	0	0	0
ANS_b	804377	C/T	0	0	0	0	0	0	0	0	0	1	0	0	0	0	0	0	0	0	0	0
ANS_b	804386	T/C	0	0	0	0	0	0	0	0	0	1	0	0	0	0	0	0	0	0	0	0
ANS_b	804504	T/C	0	0	0	0	0	0	0	0	0	1	0	0	0	0	0	0	0	0	0	0
ANS_b	804538	T/C	0	0	0	0	0	0	0	0	0	1	0	0	0	0	0	0	1	0	0	0
ANS_b	804547	A/G	0	0	0	0	0	0	0	0	0	1	0	0	0	0	0	0	1	0	0	0
ANS_b	804555	C/T	0	0	0	0	0	0	0	0	0	1	0	0	0	0	0	0	1	0	0	0
ANS_b	804558	T/G	0	0	0	0	0	0	0	0	0	1	0	0	0	0	0	0	1	0	0	0
ANS_b	804590	C/T	0	0	0	0	0	0	0	0	0	1	0	0	0	0	0	0	1	0	0	0
ANS_b	804597	C/T	0	0	0	0	0	0	0	0	0	1	0	0	0	0	0	0	1	0	0	0
ANS_b	804683	T/*,G	0	0	0	0	0	0	0	0	0	1	0	0	0	0	0	0	0	0	0	0
ANS_b	804683.1	T/G	0	0	0	0	0	0	0	0	0	0	0	0	0	0	0	0	1	0	0	0
ANS_b	804707	T/A	0	0	0	0	0	0	0	0	0	1	0	0	0	0	0	0	1	0	0	0
ANS_b	804710	C/G	0	0	0	0	0	0	0	0	0	1	0	0	0	0	0	0	1	0	0	0
ANS_b	804713	A/G	0	0	0	0	0	0	0	0	0	1	0	0	0	0	0	0	1	0	0	0
ANS_b	804714	A/T	0	0	0	0	0	0	0	0	0	1	0	0	0	0	0	0	1	0	0	0
ANS_b	804720	T/A	0	0	0	0	0	0	0	0	0	1	0	0	0	0	0	0	1	0	0	0
ANS_b	804731	T/G	0	0	0	0	0	0	0	0	0	1	0	0	0	0	0	0	1	0	0	0
ANS_b	804764	T/C	0	0	0	0	0	0	0	0	0	1	0	0	0	0	0	0	1	0	0	0
ANS_b	804834	A/T	0	0	0	0	0	0	0	0	0	1	0	0	0	0	0	0	1	0	0	0
ANS_b	804907	T/C	0	0	0	0	0	0	0	0	0	1	0	0	0	0	0	0	1	0	0	0
ANS_b	804943	T/A	0	0	0	0	0	0	0	0	0	1	0	0	0	0	0	0	0	0	0	0
ANS_b	804943.1	T/*,A	0	0	0	0	0	0	0	0	0	0	0	0	0	0	0	0	1	0	0	0
ANS_b	804974	A/G	0	0	0	0	0	0	0	0	0	1	0	0	0	0	0	0	1	0	0	0
ANS_b	805010	T/G	0	0	0	0	0	0	0	0	0	1	0	0	0	0	0	0	1	0	0	0
ANS_b	805181	A/T	0	0	0	0	0	0	0	0	0	0	0	0	0	0	0	0	1	0	0	0
ANS_b	805244	A/G	0	0	0	0	0	0	0	0	0	1	0	0	0	0	0	0	1	0	0	0
ANS_b	805297	G/A	0	0	0	0	0	0	0	0	0	1	0	0	0	0	0	0	1	0	0	0
ANS_b	805356	A/G	0	0	0	0	0	0	0	0	0	1	0	0	0	0	0	0	1	0	0	0
ANS_b	805357	C/T	0	0	0	0	0	0	0	0	0	1	0	0	0	0	0	0	1	0	0	0
ANS_b	805370	G/A	0	0	0	0	0	0	0	0	0	1	0	0	0	0	0	0	1	0	0	0
ANS_b	805381	G/A	0	0	0	0	0	0	0	0	0	1	0	0	0	0	0	0	1	0	0	0
ANS_b	805385	C/T	0	0	0	0	0	0	0	0	0	1	0	0	0	0	0	0	1	0	0	0
ANS_b	805406	C/A	0	0	0	0	0	0	0	0	0	1	0	0	0	0	0	0	1	0	0	0
ANS_b	805429	T/C	0	0	0	0	0	0	0	0	0	1	0	0	0	0	0	0	1	0	0	0
ANS_b	805464	T/A	0	0	0	0	0	0	0	0	0	1	0	0	0	0	0	0	1	0	0	0
ANS_b	805523	A/T,*	0	0	0	0	0	0	0	0	0	1	0	0	0	0	0	0	0	0	0	0
ANS_b	805523.1	A/T	0	0	0	0	0	0	0	0	0	0	0	0	0	0	0	0	1	0	0	0
ANS_b	805533	C/G	0	0	0	0	0	0	0	0	0	1	0	0	0	0	0	0	1	0	0	0
ANS_b	806230	G/A	0	0	0	0	0	0	0	0	0	1	0	0	0	0	0	0	1	1	0	0
ANS_b	806283	T/C	0	0	0	0	0	0	0	0	0	1	0	0	0	0	0	0	0	0	0	0
ANS_b	806306	A/G	0	0	0	0	0	0	0	0	0	1	0	0	0	0	0	0	1	1	0	0
ANS_b	806336	A/G	0	0	0	0	0	0	0	0	0	0	0	0	0	0	0	0	1	0	0	0
ANS_b	806353	T/C	0	0	0	0	0	0	0	0	0	0	0	0	0	0	0	0	1	0	0	0
ANS_b	806380	C/T	0	0	0	0	0	0	0	0	0	0	0	0	0	0	0	0	0	1	0	0
ANS_b	806381	T/C	0	0	0	0	0	0	0	0	0	0	0	0	0	0	0	0	0	1	0	0
ANS_b	806390	C/T	0	0	0	0	0	0	0	0	0	0	0	0	0	0	0	0	0	1	0	0
ANS_b	806395	A/G	0	0	0	0	0	0	1	0	0	0	0	0	0	0	0	0	0	0	0	0
ANS_b	806399	T/C	0	0	0	0	0	0	0	0	0	0	0	0	0	1	0	0	0	1	0	0
ANS_b	806413	G/C	0	0	0	0	0	0	0	0	0	0	0	0	0	0	0	0	0	1	0	0
bG	2844451	G/C	1	0	0	0	0	0	0	0	0	0	0	0	0	0	0	0	0	0	0	0
bG	2844478	G/A	1	0	0	0	0	0	0	0	0	0	0	0	0	0	0	0	0	0	0	0
bG	2844652	C/T	1	1	0	0	0	0	0	0	0	0	0	0	0	0	0	0	0	0	0	0
bG	2844718	A/G	1	1	0	0	0	0	0	0	0	0	0	0	0	0	0	0	0	0	0	0
bG	2844764	C/T	1	0	0	0	0	0	0	0	0	0	0	0	0	0	0	0	0	0	0	0
bG	2844787	A/T	1	0	0	0	1	0	0	0	0	0	0	0	0	0	0	0	0	0	0	0
bG	2846331	T/C	1	0	0	0	0	0	0	0	0	0	0	0	0	0	0	0	0	0	0	0
bG	2850005	C/G	1	0	0	0	0	0	0	0	0	0	0	0	0	0	0	0	0	0	0	0
bG	2850060	T/A	1	0	0	0	0	0	0	0	0	0	0	0	0	0	0	0	0	0	0	0
bG	2850069	T/A	1	0	0	0	0	0	0	0	0	0	0	0	0	0	0	0	0	0	0	0
bG	2844933	A/T	1	0	0	0	0	0	0	0	0	0	0	0	0	0	0	0	0	0	0	0
bG	2846091	G/C	1	0	0	0	0	0	0	0	0	0	0	0	0	0	0	0	0	0	0	0
bG	2847000	A/G	1	0	0	0	0	0	0	0	0	0	0	0	0	0	0	0	0	0	0	0
bG	2848008	T/A	1	0	0	0	0	0	0	0	0	0	0	0	0	0	0	0	0	0	0	0
bHLH100	228825	T/A	0	0	0	0	0	0	1	0	0	0	0	0	0	0	0	0	0	0	0	0
bHLH101	228851	A/T	0	0	0	0	0	0	1	0	1	0	0	0	0	0	0	0	0	0	0	0
bHLH102	228869	G/T	0	0	0	0	0	0	1	0	0	0	0	0	0	0	0	0	0	0	0	0
bHLH35	523786	C/G	0	0	0	0	0	0	0	0	1	0	0	0	0	0	0	0	0	0	0	0
bHLH35	522775	A/G	0	0	0	0	0	0	0	0	0	0	0	0	0	0	1	0	0	1	0	0
bHLH35	522834	T/C	0	0	0	0	0	0	0	0	0	1	0	0	0	0	0	0	0	1	0	0
bHLH35	522842	A/G	0	0	0	0	0	0	0	0	0	1	0	0	0	0	1	1	0	1	0	0
bHLH35	522870	G/A	0	0	0	0	0	0	0	0	0	0	0	0	0	0	1	0	0	0	0	0
bHLH35	522954	C/T	0	0	0	0	0	0	0	0	0	0	1	0	0	0	0	0	0	0	0	0
bHLH35	523087	T/C	0	0	0	0	0	0	0	0	1	1	0	0	0	0	1	1	0	1	0	0
bHLH35	523319	T/A	0	0	0	0	0	0	0	0	0	1	0	0	0	0	0	0	0	0	0	0
bHLH35	523338	A/G	0	0	0	0	0	0	0	0	1	1	0	0	0	0	1	1	0	0	0	0
bHLH35	523343	T/C	1	0	0	0	0	0	0	0	1	0	0	0	0	0	0	0	0	0	0	0
bHLH35	523387	C/A	0	0	0	0	0	0	0	0	0	0	0	0	0	0	0	1	0	0	0	0
bHLH35	523392	G/C	0	0	0	0	0	0	0	0	1	0	0	0	0	0	0	0	0	0	0	0
bHLH35	523408	G/A	0	0	0	0	0	0	0	0	0	0	0	0	0	0	1	0	0	0	0	0
bHLH35	523469	T/A	0	0	0	0	0	0	0	0	0	0	0	0	0	0	1	1	0	0	0	0
bHLH35	523541	T/A	0	0	0	0	0	0	0	0	0	0	0	0	0	0	1	1	0	0	0	0
bHLH35	523615	C/A	0	0	0	0	0	0	0	0	1	0	0	0	0	0	1	1	0	0	0	0
bHLH35	523628	T/C	0	0	0	0	0	0	0	0	0	0	0	0	0	0	1	0	0	0	0	0
bHLH35	523832	T/G	0	0	0	0	0	0	0	0	0	0	1	0	0	0	1	1	0	0	0	0
bHLH35	523847	C/T	0	0	0	0	0	0	0	0	0	0	0	0	0	0	0	1	0	0	0	0
bHLH35	523882	C/A	0	0	0	0	0	0	0	0	0	0	0	0	0	0	1	1	0	0	0	0
bHLH35	523898	C/T	0	0	0	0	0	0	0	0	0	0	0	0	0	0	1	1	0	0	0	0
bHLH35	523899	A/T	0	0	0	0	0	0	0	0	1	0	0	0	0	0	0	0	0	0	0	0
bHLH35	523931	T/A	0	0	0	0	0	0	0	0	1	0	0	0	0	0	1	1	0	0	0	0
bHLH35	523938	T/A	0	0	0	0	0	0	0	0	1	0	0	0	0	0	1	1	0	0	0	0
bHLH35	524016	G/A	0	0	0	0	0	0	0	0	1	0	0	0	0	0	1	1	0	0	0	0
bHLH35	524054	T/C	0	0	0	0	0	0	0	0	0	0	0	0	0	0	0	1	0	0	0	0
bHLH35	524316	T/C	1	0	0	0	0	0	0	0	1	1	1	0	0	0	1	1	0	1	0	0
bHLH35	528156	G/C	0	0	0	0	0	0	0	0	0	0	0	0	0	0	1	0	0	0	0	0
bHLH35	528218	G/C	0	0	0	0	0	0	0	0	1	0	0	0	0	0	1	0	0	0	0	0
bHLH35	528273	C/T	0	0	0	0	0	0	0	0	0	0	0	0	0	0	1	0	0	0	0	0
bHLH35	528279	T/C	0	0	0	0	0	0	0	0	0	0	0	0	0	0	1	0	0	0	0	0
bHLH35	528295	T/A	0	0	0	0	0	0	0	0	0	0	0	0	0	0	1	0	0	0	0	0
bHLH35	528309	T/A	0	0	0	0	0	0	0	0	1	0	0	0	0	0	0	0	0	0	0	0
bHLH35	528462	A/T	0	0	0	0	0	0	0	0	1	0	0	0	0	0	0	0	0	0	0	0
bHLH36	226695	C/G	0	0	0	0	0	1	0	0	0	0	1	0	0	1	0	0	1	0	0	1
bHLH37	226695.1	C/T	0	0	0	0	0	0	1	0	0	0	0	0	0	0	0	0	0	0	0	0
bHLH38	226697	A/T	0	0	0	0	0	0	1	0	0	0	0	0	0	0	0	0	0	0	0	0
bHLH39	226703	A/G	0	0	0	0	0	0	1	0	0	0	0	0	0	0	0	0	0	0	0	0
bHLH40	226715	G/A	0	0	0	0	0	0	0	0	1	0	0	0	0	0	0	0	0	0	0	0
bHLH41	226718	A/G	1	1	0	1	0	1	0	0	1	0	1	1	1	1	0	1	1	0	0	1
bHLH42	226729	G/A	1	1	0	1	0	0	0	0	1	0	1	1	1	0	0	1	0	0	0	0
bHLH43	226730	C/T	1	0	0	0	0	0	0	0	0	0	0	0	0	0	0	0	0	0	0	0
bHLH44	226731	C/T	1	1	0	1	0	1	0	0	1	0	1	1	1	1	0	1	1	0	0	1
bHLH45	226747	G/A	0	0	0	0	0	1	0	0	0	0	1	0	0	1	0	0	1	0	0	1
bHLH46	226748	G/A	0	0	0	0	0	0	1	0	0	0	0	0	0	0	0	0	0	0	0	0
bHLH47	226752	C/T	1	1	0	1	0	1	0	0	1	0	1	1	1	1	1	1	1	0	0	1
bHLH48	226753	G/T	0	0	0	0	0	1	0	0	0	0	0	0	0	1	0	0	1	0	0	1
bHLH49	226793	A/T	1	0	0	0	0	0	0	0	0	0	0	0	0	0	0	0	0	0	0	0
bHLH50	226794	G/T	1	0	0	0	0	0	1	0	0	0	0	0	0	0	0	0	0	0	0	0
bHLH51	226814	T/C	0	1	0	1	1	1	0	0	0	0	0	0	1	1	0	1	0	0	0	1
bHLH52	226848	A/C	0	1	0	1	1	1	0	0	1	0	0	0	1	1	0	1	0	0	0	1
bHLH53	226890	A/G	1	1	0	1	0	1	0	0	1	1	1	1	1	1	1	1	1	0	0	1
bHLH54	226896	A/G	1	1	0	1	1	1	1	0	1	1	1	1	1	1	1	1	1	0	0	1
bHLH55	226914	T/C	0	0	0	0	0	0	1	0	0	0	0	0	0	0	0	0	0	0	0	0
bHLH56	227036	A/G	0	0	0	0	0	0	0	0	0	0	1	0	0	1	0	0	1	0	0	1
bHLH57	227038	G/A	0	0	0	0	0	0	0	0	0	0	0	1	0	0	0	0	0	0	0	0
bHLH58	227093	A/G	1	0	0	0	0	0	0	0	0	0	0	0	0	0	0	0	0	0	0	0
bHLH59	227094	G/A	1	0	0	0	0	0	1	0	1	0	1	0	0	1	0	0	0	0	0	1
bHLH60	227095	A/G	0	0	0	0	0	0	0	0	1	0	0	0	0	0	0	0	0	0	0	0
bHLH61	227101	A/*,G	0	0	0	0	0	0	0	0	0	0	0	0	0	0	0	0	0	0	0	1
bHLH62	227195	G/A	0	0	0	0	0	0	0	0	0	0	1	0	0	1	0	0	0	0	0	1
bHLH63	227222	G/A	0	0	0	0	0	0	0	0	0	0	0	1	0	0	0	0	0	0	0	0
bHLH64	227285	T/C	0	0	0	0	0	0	0	0	1	0	0	0	0	0	0	0	0	0	0	0
bHLH65	227286	C/T	0	0	0	0	0	0	0	0	1	0	0	0	0	0	0	0	0	0	0	0
bHLH66	227367	A/G	0	0	0	0	0	0	0	0	1	0	0	0	0	0	0	0	0	0	0	0
bHLH67	227369	T/C	0	0	0	0	0	0	0	0	1	0	0	0	0	0	0	0	0	0	0	0
bHLH68	227390	A/C	1	1	0	1	1	0	1	0	1	0	1	1	1	1	0	1	0	0	0	1
bHLH69	227429	T/A	0	0	0	0	0	0	0	0	1	0	0	0	0	0	0	0	0	0	0	0
bHLH70	227432	A/G	1	0	0	0	0	0	0	0	0	0	0	0	0	0	0	0	0	0	0	0
bHLH71	227449	C/A	1	1	0	1	1	0	1	0	1	0	1	1	1	1	0	1	0	0	0	1
bHLH72	227476	T/A	0	0	0	0	0	0	1	0	0	0	0	0	0	0	0	0	0	0	0	0
bHLH73	227507	G/C	1	1	0	1	0	0	1	0	1	0	1	1	1	1	1	1	0	0	0	1
bHLH74	227602	C/G	0	0	0	0	0	0	0	0	1	0	0	0	0	0	0	0	0	0	0	0
bHLH75	227628	G/A	0	1	0	1	1	0	0	0	0	0	0	1	1	1	0	1	0	0	0	1
bHLH76	227637	T/G	0	0	0	0	0	0	0	0	1	0	0	0	0	0	0	0	0	0	0	0
bHLH77	227659	T/C	1	1	0	1	1	0	1	0	1	0	1	1	1	1	1	1	0	0	0	1
bHLH78	227721	A/T	1	1	0	1	1	0	1	0	1	0	1	1	1	1	0	1	0	0	0	1
bHLH79	227823	G/A	1	1	0	1	1	0	1	0	1	0	1	1	1	1	0	1	0	0	0	1
bHLH80	227842	A/G	0	0	0	0	0	0	0	0	0	0	0	1	0	0	0	0	0	0	0	0
bHLH81	227892	G/A	1	1	0	1	0	0	1	0	1	0	1	1	1	0	1	1	0	0	0	0
bHLH82	227962	C/T	0	0	0	0	0	0	0	0	1	0	0	0	0	0	0	0	0	0	0	0
bHLH83	227973	T/C	0	0	0	0	0	0	1	0	0	0	0	0	0	0	0	0	0	0	0	0
bHLH84	228067	A/G	1	1	0	1	0	0	0	0	0	1	1	1	1	0	1	1	0	0	0	0
bHLH85	228091	C/A	1	1	0	1	0	0	0	0	0	1	1	1	1	0	1	1	0	0	0	0
bHLH86	228114	C/A	1	1	0	1	1	1	1	0	1	1	1	1	1	1	1	1	1	0	0	1
bHLH87	228123	A/T	1	1	0	1	1	1	1	0	1	1	1	1	1	1	1	1	1	0	0	1
bHLH88	228127	T/A	1	1	0	1	1	1	1	0	1	1	1	1	1	1	1	1	1	0	0	1
bHLH89	228176	G/T	1	1	0	1	1	1	1	0	1	1	1	1	1	1	1	1	1	0	0	1
bHLH90	228178	A/C	0	0	0	1	1	1	0	0	0	1	0	0	1	1	0	1	0	0	0	1
bHLH91	228282	G/A	1	0	0	0	0	0	0	0	0	0	0	0	0	0	0	0	0	0	0	0
bHLH92	228451	C/T	0	0	0	0	0	1	1	0	1	0	1	0	0	1	0	0	1	0	0	1
bHLH93	228512	C/T	1	1	0	1	0	0	0	0	0	0	1	1	1	0	0	1	0	0	0	0
bHLH94	228522	T/C	1	0	0	1	1	1	1	0	1	0	1	0	1	1	0	1	1	0	0	1
bHLH95	228608	T/A	0	0	0	0	0	1	0	0	0	0	1	0	0	1	0	0	1	0	0	1
bHLH96	228620	C/G	0	0	0	0	0	1	1	0	1	0	1	0	0	1	0	0	0	0	0	1
bHLH97	228710	T/G	1	1	0	1	0	0	0	0	0	0	1	1	1	0	0	1	0	0	0	0
bHLH98	228781	T/C	0	0	0	0	0	0	1	0	1	0	0	1	0	0	0	0	0	0	0	0
bHLH99	228786	A/G	1	1	0	1	0	0	1	0	1	0	1	1	1	0	0	1	0	0	0	0
DFRa	1281606	A/C	0	0	0	0	0	1	0	0	0	0	0	0	0	0	0	0	0	0	0	0
DFRa	1282102	A/C	1	1	1	1	1	0	0	1	1	0	1	1	1	1	0	1	1	1	1	1
DFRa	1282136	G/C	0	0	1	0	0	0	0	0	0	0	0	0	0	0	0	0	0	0	0	0
DFRa	1286200	C/T	1	1	1	1	1	1	1	1	1	0	1	1	1	1	0	1	1	1	1	1
DFRa	1286465	G/A	1	1	1	1	1	1	1	1	1	0	1	1	1	1	0	1	1	0	1	1
DFRa	1286470	C/G	1	1	0	1	1	1	1	1	1	0	1	1	1	1	0	1	1	0	1	1
DFRa	1286481	C/T	1	1	1	1	1	1	1	1	1	0	1	1	1	1	0	1	1	0	1	1
DFRa	1287643	T/C	0	0	1	0	0	0	0	0	0	0	0	0	0	0	0	0	0	0	0	0
DFRa	1281506	G/A	1	1	1	1	1	1	1	1	1	0	1	1	1	1	0	1	1	0	1	1
DFRa	1281516	T/A	0	0	1	0	0	0	0	0	0	0	0	0	0	0	0	0	0	0	0	0
DFRa	1281518	G/C	0	0	1	0	0	0	0	0	0	0	0	0	0	0	0	0	0	0	0	0
DFRa	1281536	T/C	1	0	0	0	0	1	0	1	0	0	0	0	1	0	0	0	0	0	1	1
DFRa	1281536.1	T/A	0	0	1	0	0	0	0	0	0	0	0	0	0	0	0	0	0	0	0	0
DFRa	1281538	G/T	0	0	1	0	0	0	0	0	0	0	0	0	0	0	0	0	0	0	0	0
DFRa	1281549	T/A	0	0	1	0	0	0	0	0	0	0	0	0	0	0	0	0	0	0	0	0
DFRa	1281567	A/G	0	0	1	0	0	0	0	0	0	0	0	0	0	0	0	0	0	0	0	0
DFRa	1281587	T/G	0	0	1	0	0	0	0	0	0	0	0	0	0	0	0	0	0	0	0	0
DFRa	1281636	C/G	1	0	0	1	0	0	0	1	1	0	0	0	1	0	0	0	0	0	1	1
DFRa	1281656	A/G	0	0	1	0	0	0	0	0	0	0	0	0	0	0	0	0	0	0	0	0
DFRa	1281719	A/C	0	0	1	0	0	0	0	0	0	0	0	0	0	0	0	0	0	0	0	0
DFRa	1281723	A/C	0	0	1	0	0	0	0	0	0	0	0	0	0	0	0	0	0	0	0	0
DFRa	1281730	C/T	0	0	1	0	0	0	0	0	0	0	0	0	0	0	0	0	0	0	0	0
DFRa	1281760	T/A	1	1	0	0	0	0	0	0	0	0	0	1	0	1	0	0	1	0	0	0
DFRa	1281765	G/T	1	1	1	1	1	1	0	1	1	0	1	1	1	1	0	1	1	1	1	1
DFRa	1281771	C/T	0	0	1	0	0	0	0	0	0	0	0	0	0	0	0	0	0	0	0	0
DFRa	1286681	T/C	0	0	1	0	0	0	0	0	1	0	0	1	0	0	0	1	0	1	0	0
DFRa	1286792	G/A	0	0	0	0	0	0	0	0	1	0	0	0	0	0	0	0	0	0	0	0
DFRa	1286822	C/T	0	0	0	0	0	0	0	0	0	0	0	0	0	0	0	1	0	0	0	0
DFRa	1286824	C/T	0	0	0	0	0	0	0	0	0	0	0	0	0	0	0	1	0	0	0	0
DFRa	1286863	G/A	0	0	1	0	0	0	0	0	1	0	0	0	0	0	0	1	0	1	0	0
DFRa	1286886	C/A	0	0	0	0	0	0	0	0	1	0	0	0	0	0	0	0	0	0	0	0
DFRa	1286889	G/A	0	0	0	0	0	0	0	0	1	0	0	0	0	0	0	0	0	0	0	0
DFRa	1286926	G/A	0	0	1	0	0	0	0	0	0	0	0	1	0	0	0	0	0	0	0	0
DFRa	1286965	T/C	0	0	0	0	0	0	0	0	0	0	0	0	0	0	0	1	0	0	0	0
DFRa	1287748	A/G	0	0	1	0	0	0	0	0	0	0	0	0	0	0	0	0	0	0	0	0
DFRa	1287830	T/G	0	0	1	0	0	0	0	0	0	0	0	0	0	0	0	0	0	0	0	0
DFRa	1287898	T/G	0	0	1	0	0	0	0	0	0	0	0	0	0	0	0	0	0	0	0	0
DFRa	1287903	C/G	0	0	0	0	0	0	0	0	0	0	0	1	0	0	0	0	0	0	0	0
DFRa	1287939	G/A	0	0	1	0	0	0	0	0	0	0	0	0	0	0	0	0	0	0	0	0
DFRa	1287997	C/T	0	0	0	0	1	1	0	0	0	0	0	0	0	0	0	0	0	0	0	0
DFRa	1288022	G/A	0	0	1	0	0	0	0	0	0	0	0	0	0	0	0	0	0	0	0	0
F3'5'H_a	430106	A/G	0	0	0	0	0	0	0	0	0	0	0	1	0	1	0	0	0	0	0	0
F3'5'H_a	430228	A/G	0	0	0	0	0	0	1	1	0	1	0	0	1	0	0	0	0	1	1	0
F3'5'H_a	430228.1	A/C	0	0	0	0	0	0	0	0	0	0	0	1	0	1	0	0	0	0	0	0
F3'5'H_a	430259	A/G	0	0	0	0	0	0	0	0	0	0	0	1	0	1	0	0	0	0	0	0
F3'5'H_a	430304	A/T	0	0	0	0	0	0	0	0	0	0	0	1	0	1	0	0	0	0	0	0
F3'5'H_a	430393	T/C	0	0	0	0	0	0	0	0	0	0	0	1	0	1	0	0	0	0	0	0
F3'5'H_a	430399	T/C	0	0	0	0	0	0	0	0	0	0	0	1	0	1	0	0	0	0	0	0
F3'5'H_a	430678	T/A	0	0	0	1	0	0	0	0	0	0	0	0	0	0	0	0	0	0	0	0
F3'5'H_a	430724	C/G	0	0	0	0	0	0	0	0	0	0	0	1	0	1	0	0	0	0	0	0
F3'5'H_a	430955	A/G	1	0	0	0	0	0	1	0	0	1	0	1	0	1	0	0	0	0	0	0
F3'5'H_a	431026	G/A	0	0	0	0	0	0	0	0	0	0	0	1	0	1	0	0	0	0	0	0
F3'5'H_a	431053	T/C	1	0	0	0	0	0	1	0	0	1	0	1	1	1	0	0	0	1	0	0
F3'5'H_a	431053.1	T/*,C	0	0	0	1	0	0	0	0	0	0	0	0	0	0	0	0	0	0	0	0
F3'5'H_a	431057	A/G	1	0	0	1	0	0	1	0	0	1	0	1	1	1	0	0	0	1	0	0
F3'5'H_a	434181	A/G	1	0	0	0	0	0	1	0	0	1	0	1	0	1	0	0	0	0	0	0
F3'5'H_a	434240	C/A	1	0	0	1	0	0	1	0	0	1	0	1	0	1	0	0	0	0	0	0
F3'5'H_a	434376	T/G	1	0	0	1	0	0	1	0	0	1	0	1	0	1	0	0	0	0	0	0
F3'5'H_a	434656	A/G	0	0	0	1	0	0	0	0	0	0	0	0	0	0	0	0	0	0	0	0
F3'5'H_a	434665	A/G	0	0	0	0	0	0	1	0	0	0	0	1	0	1	0	0	0	0	0	0
F3'5'H_a	429865	T/C	0	0	0	1	0	0	0	0	0	0	0	0	0	0	0	0	0	0	0	0
F3'5'H_a	429905	C/T	0	0	0	0	0	0	0	0	0	1	0	0	0	0	0	0	0	0	0	0
F3'5'H_a	429932	T/A	1	0	0	1	0	0	0	0	0	1	0	0	0	0	0	0	0	0	0	0
F3'5'H_a	429963	A/G	0	0	0	1	0	0	0	0	0	1	0	0	0	0	0	0	0	0	0	0
F3'5'H_a	429982	C/T	0	0	0	0	0	0	0	0	0	0	0	1	0	0	0	0	0	0	0	0
F3'5'H_a	429985	A/G	0	0	0	0	0	0	0	0	0	0	0	1	0	0	0	0	0	0	0	0
F3'5'H_a	430000	C/A	0	0	0	0	0	0	0	0	0	1	0	1	0	0	0	0	0	0	0	0
F3'5'H_a	430015	G/A	0	0	0	0	0	0	0	0	0	0	0	1	0	0	0	0	0	0	0	0
F3'5'H_a	430016	A/G	0	0	0	0	0	0	0	0	0	0	0	1	0	0	0	0	0	0	0	0
F3'5'H_a	430025	G/A	0	0	0	1	0	0	0	0	0	0	0	0	0	0	0	0	0	0	0	0
F3'5'H_a	430058	C/T	0	0	0	0	0	0	0	0	0	0	0	1	0	0	0	0	0	0	0	0
F3'5'H_a	430063	G/C	0	0	0	0	0	0	0	0	0	0	0	1	0	0	0	0	0	0	0	0
F3'5'H_a	430072	G/C	0	0	0	1	0	0	0	0	0	0	0	0	0	0	0	0	0	0	0	0
F3'5'H_a	430073	C/T	1	0	0	0	0	0	1	0	0	1	0	1	0	1	0	0	0	0	0	0
F3'5'H_a	430092	G/A	1	0	0	1	0	0	1	0	0	1	0	1	0	1	0	0	0	0	0	0
F3'5'H_a	430103	C/T	0	0	0	0	0	0	0	0	0	0	0	1	0	1	0	0	0	0	0	0
F3'5'H_a	430125	G/T	0	0	0	0	0	0	0	0	0	0	0	1	0	1	0	0	0	0	0	0
F3'5'H_a	430143	A/C	0	0	0	0	0	0	0	0	0	0	0	1	0	1	0	0	0	0	0	0
F3'5'H_a	430164	A/G	0	0	0	0	0	0	0	0	0	0	0	1	0	1	0	0	0	0	0	0
F3'5'H_a	430177	G/A	0	0	0	0	0	0	0	0	0	0	0	1	0	1	0	0	0	0	0	0
F3'5'H_a	430198	G/C	0	0	0	1	0	0	0	0	0	0	0	0	0	0	0	0	0	0	0	0
F3'5'H_a	431137	C/T	0	0	0	1	0	0	0	0	0	0	0	0	0	0	0	0	0	0	0	0
F3'5'H_a	431222	T/G	0	0	0	0	0	0	0	0	0	0	0	1	0	0	0	0	0	0	0	0
F3'5'H_a	431243	C/G	0	0	0	0	0	0	0	0	0	0	0	1	0	0	0	0	0	0	0	0
F3'5'H_a	431358	G/A	0	0	0	1	0	0	0	0	0	0	0	0	0	0	0	0	0	0	0	0
F3'5'H_a	431398	G/A	0	0	0	0	0	0	0	0	0	0	0	0	0	0	0	0	0	1	0	0
F3'5'H_a	431428	T/G	0	0	0	1	0	0	1	0	0	1	0	1	1	1	0	0	0	1	0	0
F3'5'H_a	431445	A/G	0	0	0	0	0	0	1	0	0	1	0	1	0	1	0	0	0	0	0	0
F3'5'H_a	431448	G/A	0	0	0	0	0	0	0	0	0	0	0	1	0	1	0	0	0	0	0	0
F3'5'H_a	431583	C/G	0	0	0	1	0	0	1	0	0	1	0	1	0	1	0	0	0	0	0	0
F3'5'H_a	431605	G/C	1	0	0	1	0	0	1	0	0	1	0	1	0	1	0	0	0	0	0	0
F3'5'H_a	431613	C/T	0	0	0	1	0	0	0	0	0	0	0	0	0	0	0	0	0	0	0	0
F3'5'H_a	431644	A/C	1	0	0	0	0	0	1	0	0	1	0	1	0	1	0	0	0	0	0	0
F3'5'H_a	431661	A/G	1	0	0	1	0	0	1	0	0	1	0	1	0	1	0	0	0	0	0	0
F3'5'H_a	431668	C/G	1	0	0	1	0	0	1	0	0	1	0	1	0	1	0	0	0	0	0	0
F3'5'H_a	431670	A/T	1	0	0	0	0	0	1	0	0	1	0	1	0	1	0	0	0	0	0	0
F3'5'H_a	431955	C/T	0	0	0	0	0	0	0	0	0	0	0	1	0	0	0	0	0	0	0	0
F3'5'H_a	431971	A/G	0	0	0	0	0	0	0	0	0	0	0	1	0	0	0	0	0	0	0	0
F3'5'H_a	432018	C/T	0	0	0	0	0	0	0	0	0	0	0	1	0	0	0	0	0	0	0	0
F3'5'H_a	432296	T/C	0	0	0	0	0	0	0	0	0	0	0	1	0	0	0	0	0	0	0	0
F3'5'H_a	432317	G/C	0	0	0	0	0	0	0	0	0	0	0	1	0	0	0	0	0	0	0	0
F3'5'H_a	432352	T/A	0	0	0	0	0	0	0	0	0	0	0	1	0	0	0	0	0	0	0	0
F3'5'H_a	432362	T/C	0	0	0	0	0	0	0	0	0	0	0	1	0	0	0	0	0	0	0	0
F3'5'H_a	432451	A/T	0	0	0	0	0	0	0	0	0	0	0	1	0	0	0	0	0	0	0	0
F3'5'H_a	432494	T/A	0	0	0	0	0	0	0	0	0	1	0	1	0	0	0	0	0	0	0	0
F3'5'H_a	432571	C/T	0	0	0	0	0	0	0	0	0	1	0	1	0	0	0	0	0	0	0	0
F3'5'H_a	432583	A/G	0	0	0	0	0	0	0	0	0	1	0	1	0	0	0	0	0	0	0	0
F3'5'H_a	432584	C/T	0	0	0	0	0	0	0	0	0	1	0	1	0	0	0	0	0	0	0	0
F3'5'H_a	432588	C/T	0	0	0	0	0	0	0	0	0	1	0	1	0	0	0	0	0	0	0	0
F3'5'H_a	432616	A/G	0	0	0	0	0	0	0	0	0	1	0	1	1	0	0	0	0	0	0	0
F3'5'H_a	432656	C/T	0	0	0	0	0	0	0	0	0	0	0	1	0	0	0	0	0	0	0	0
F3'5'H_a	432685	C/T	0	0	0	0	0	0	0	0	0	1	0	1	0	1	0	0	0	0	0	0
F3'5'H_a	432730	C/A	0	0	0	0	0	0	0	0	0	0	0	1	0	1	0	0	0	0	0	0
F3'5'H_a	432765	C/T	0	0	0	0	0	0	0	0	0	1	0	1	0	0	0	0	0	0	0	0
F3'5'H_a	432793	A/T	0	0	0	0	0	0	0	0	0	1	0	0	0	0	0	0	0	0	0	0
F3'5'H_a	432806	G/T	0	0	0	0	0	0	0	0	0	1	0	0	1	0	0	0	0	0	0	0
F3'5'H_a	432829	A/G	0	0	0	0	0	0	0	0	0	1	0	1	0	0	0	0	0	0	0	0
F3'5'H_a	432866	A/C	0	0	0	0	0	0	0	0	0	1	0	1	0	0	0	0	0	0	0	0
F3'5'H_a	432914	C/A	0	0	0	0	0	0	0	0	0	1	0	1	0	0	0	0	0	0	0	0
F3'5'H_a	432915	A/C	0	0	0	0	0	0	0	0	0	0	0	1	0	0	0	0	0	0	0	0
F3'5'H_a	433001	G/A	0	0	0	0	0	0	0	0	0	0	0	1	0	0	0	0	0	0	0	0
F3'5'H_a	433002	A/G	0	0	0	0	0	0	0	0	0	0	0	1	0	0	0	0	0	0	0	0
F3'5'H_a	433008	T/C	0	0	0	0	0	0	0	0	0	0	0	1	0	0	0	0	0	0	0	0
F3'5'H_a	433019	G/A	0	0	0	0	0	0	0	0	0	0	0	1	0	0	0	0	0	0	0	0
F3'5'H_a	433202	A/T	0	0	0	0	0	0	0	0	0	1	0	1	0	0	0	0	0	0	0	0
F3'5'H_a	433218	T/G	0	0	0	0	0	0	0	0	0	1	0	1	0	0	0	0	0	0	0	0
F3'5'H_a	433250	G/A	0	0	0	0	0	0	0	0	0	0	0	1	0	1	0	0	0	0	0	0
F3'5'H_a	433259	C/T	0	0	0	0	0	0	0	0	0	0	0	0	1	0	0	0	0	0	1	0
F3'5'H_a	433260	C/T	0	0	0	0	0	0	1	0	0	1	0	1	0	1	0	0	0	0	0	0
F3'5'H_a	433291	G/A	0	0	0	1	0	0	1	0	0	1	0	1	0	1	0	0	0	0	0	0
F3'5'H_a	433296	A/G	0	0	0	1	0	0	1	0	0	1	0	1	0	1	0	0	0	0	0	0
F3'5'H_a	433299	G/A	0	0	0	0	0	0	1	1	0	1	0	0	1	0	0	0	0	1	1	0
F3'5'H_a	433309	C/T	1	0	0	1	0	0	1	0	0	1	0	1	0	1	0	0	0	0	0	0
F3'5'H_a	433315	A/G	1	0	0	1	0	0	1	1	0	1	0	1	1	1	0	0	0	1	1	0
F3'5'H_a	433328	G/A	0	0	0	1	0	0	0	0	0	0	0	0	0	0	0	0	0	0	0	0
F3'5'H_a	433330	G/A	1	0	0	1	0	0	1	0	0	1	0	1	0	1	0	0	0	0	0	0
F3'5'H_a	433343	C/G	1	0	0	0	0	0	0	0	0	0	0	0	0	1	0	0	0	0	0	0
F3'5'H_a	433419	A/G	1	0	0	1	0	0	1	0	0	1	0	1	0	1	0	0	0	0	0	0
F3'5'H_a	433482	T/G	1	0	0	1	0	0	1	0	0	1	0	1	0	1	0	0	0	0	0	0
F3'5'H_a	433487	A/G	1	0	0	1	0	0	1	0	0	1	0	1	0	1	0	0	0	0	0	0
F3'5'H_a	433534	C/T	0	0	0	0	0	0	0	0	0	0	0	1	0	1	0	0	0	0	0	0
F3'5'H_a	433539	A/C	0	0	0	0	0	0	1	0	0	1	0	1	1	1	0	0	0	1	0	0
F3'5'H_a	433547	T/G	0	0	0	0	0	0	0	0	0	0	0	0	0	1	0	0	0	0	0	0
F3'5'H_a	433571	T/A	0	0	0	0	0	0	0	0	0	0	0	1	0	0	0	0	0	0	0	0
F3'5'H_a	433583	G/A	0	0	0	0	0	0	0	0	0	0	0	1	0	0	0	0	0	0	0	0
F3'5'H_a	433608	A/G	0	0	0	0	0	0	0	0	0	0	0	1	0	0	0	0	0	0	0	0
F3'5'H_a	433626	A/T	0	0	0	0	0	0	0	0	0	0	0	1	0	0	0	0	0	0	0	0
F3'5'H_a	433628	A/C	0	0	0	0	0	0	0	0	0	0	0	1	0	0	0	0	0	0	0	0
F3'5'H_a	434134	C/T,G	1	0	0	0	0	0	1	0	0	1	0	0	0	0	0	0	0	0	0	0
F3'5'H_a	434134.1	C/T	0	0	0	1	0	0	0	0	0	0	0	0	1	0	0	0	0	1	0	0
F3'5'H_a	434134.2	C/G	0	0	0	0	0	0	0	0	0	0	0	1	0	1	0	0	0	0	0	0
F3'5'Hb	649284	G/A	0	0	0	0	0	0	0	0	0	0	0	1	0	0	0	0	0	0	0	0
F3'5'Hb	649286	T/A	0	0	0	0	0	0	0	0	1	0	0	1	0	0	0	0	0	0	0	0
F3'5'Hb	649465	G/A	0	0	0	0	0	0	0	0	0	0	0	1	0	0	0	0	0	0	0	0
F3'5'Hb	649575	G/A	0	0	0	0	1	0	1	0	0	0	0	0	0	1	0	0	0	0	0	0
F3'5'Hb	649627	C/T	1	1	0	0	0	0	0	0	1	0	0	1	0	1	0	1	0	1	0	0
F3'5'Hb	649639	C/T	1	1	0	0	0	0	0	0	0	0	0	0	0	1	0	0	0	0	0	0
F3'5'Hb	649650	A/G	1	1	0	1	1	0	1	1	1	1	1	1	1	1	1	1	1	1	1	1
F3'5'Hb	649791	C/T	0	0	0	1	0	0	0	0	0	0	0	0	0	0	1	0	1	0	0	0
F3'5'Hb	649824	C/G	1	1	0	1	0	0	0	0	0	0	0	0	0	1	1	1	1	1	0	0
F3'5'Hb	649858	C/G	0	0	0	0	0	0	0	0	0	0	0	0	0	0	0	1	0	1	0	0
F3'5'Hb	649888	G/A	1	1	0	0	0	0	0	0	0	0	0	0	0	1	0	0	0	0	0	0
F3'5'Hb	652278	A/G	0	0	0	0	0	0	0	0	0	0	1	0	0	0	0	0	0	0	0	0
F3'5'Hb	652368	A/G	0	0	0	0	0	0	0	0	0	0	1	0	0	0	0	0	0	0	0	0
F3'5'Hb	652430	C/G	0	0	0	1	1	0	0	1	0	1	1	0	1	1	0	0	1	0	1	1
F3'5'Hb	652437	A/G	0	0	0	0	0	0	0	0	0	0	1	0	0	0	0	0	0	0	0	0
F3'5'Hb	652479	A/G	0	0	0	0	0	0	0	0	0	0	1	0	0	0	0	0	0	0	0	0
F3'5'Hb	652515	C/T	0	0	0	0	0	0	0	0	0	0	1	0	0	0	0	0	0	0	0	0
F3'5'Hb	652518	C/T	0	0	0	0	0	0	0	0	0	0	1	0	0	0	0	0	0	0	0	0
F3'5'Hb	652523	T/G	1	1	0	1	1	0	0	1	1	1	1	1	1	1	1	1	1	0	1	1
F3'5'Hb	652536	G/C	0	0	0	0	0	0	0	0	0	0	1	0	0	0	0	0	0	0	0	0
F3'5'Hb	652584	G/A	0	0	0	0	0	0	0	0	0	0	1	0	0	0	0	0	0	0	0	0
F3'5'Hb	652629	T/C	0	0	0	0	0	0	0	0	0	0	1	0	0	0	0	0	0	0	0	0
F3'5'Hb	652671	T/C	1	1	0	1	1	0	1	1	1	1	1	1	1	1	1	1	1	0	1	1
F3'5'Hb	652684	G/T	1	1	0	0	0	0	0	0	0	0	0	0	0	1	0	0	0	0	0	0
F3'5'Hb	652840	G/T	0	0	0	1	0	0	0	0	0	0	0	0	0	0	1	0	1	0	0	0
F3'5'Hb	652923	A/G	1	1	0	1	1	0	1	1	1	1	1	1	1	1	1	1	1	0	1	1
F3'5'Hb	652983	C/T	1	1	0	1	1	0	1	1	0	1	1	1	1	1	0	0	1	0	1	1
F3'5'Hb	653065	C/T	0	0	0	1	1	0	0	1	0	1	1	0	1	0	0	0	1	0	1	1
F3'5'Hb	653156	G/A	1	1	0	0	0	0	0	0	0	0	0	0	0	1	0	0	0	0	0	0
F3'5'Hb	599247	G/A	0	0	0	0	0	0	1	0	0	1	0	0	0	0	0	0	0	0	0	0
F3'5'Hb	649165	A/G	0	0	0	0	0	0	0	0	0	0	0	1	0	0	0	0	0	0	0	0
F3'5'Hb	649180	C/G	0	0	0	0	0	0	0	0	0	0	0	1	0	0	0	0	0	0	0	0
F3'5'Hb	649205	A/G	0	0	0	0	0	0	0	0	0	0	0	1	0	0	0	0	0	0	0	0
F3'5'Hb	649218	T/C	1	1	0	0	0	0	0	0	0	0	0	1	0	1	0	0	0	0	0	0
F3'5'Hb	649219	A/T	0	0	0	1	1	0	0	1	0	1	0	0	1	0	1	0	1	0	1	1
F3'5'Hb	653177	A/G	1	1	0	0	0	0	0	0	0	0	0	0	0	1	0	0	0	0	0	0
F3'5'Hb	653181	T/C	0	0	0	1	0	0	0	0	1	0	0	1	0	0	1	0	1	0	0	0
F3'5'Hb	653182	C/T	1	1	0	0	0	0	0	1	0	1	0	0	1	1	1	1	0	0	1	1
F3'5'Hb	653191	T/C	0	0	0	1	1	0	1	1	0	1	1	1	1	0	0	0	1	0	1	1
F3'5'Hb	653226	T/C	1	1	0	0	0	0	0	1	0	1	0	0	1	1	0	1	0	0	1	1
F3'5'Hb	653252	T/A	1	1	0	0	0	0	0	1	0	1	0	0	0	1	0	1	0	0	1	1
F3'5'Hb	653273	T/A	1	1	0	0	0	0	0	1	0	1	0	0	0	1	0	1	0	0	1	1
F3'5'Hb	653301	A/G	0	0	0	1	0	0	0	0	0	0	0	0	0	0	1	0	1	0	0	0
F3'5'Hb	653314	T/A	0	1	0	1	1	0	1	1	0	1	1	0	0	1	1	1	1	0	0	0
F3'5'Hb	653319	G/A	0	1	0	0	0	0	0	1	0	0	0	0	0	1	0	1	0	0	0	0
F3'5'Hb	653320	A/G	0	1	0	0	0	0	0	1	0	0	0	0	0	1	0	0	0	0	0	0
F3'5'Hb	653331	C/A	0	0	0	0	0	0	0	0	0	0	1	0	0	0	0	0	0	0	0	0
F3'5'Hb	653354	T/C	0	1	0	0	0	0	0	1	0	0	0	0	0	0	0	0	0	0	0	0
F3'5'Hb	653360	C/T	0	1	0	0	0	0	0	1	0	0	0	0	0	0	0	0	0	0	0	0
F3'5'Hb	653449	G/A	0	0	0	0	0	0	0	1	0	0	1	0	0	0	0	0	0	0	0	0
F3'5'Hb	653455	T/A	0	0	0	0	0	0	0	1	0	0	1	0	0	0	0	0	0	0	0	0
F3'5'Hb	653489	T/C	1	1	0	0	0	0	0	0	0	0	0	0	0	1	0	0	0	0	0	0
F3'5'Hb	653533	T/G	0	0	0	1	1	0	1	1	0	1	1	0	1	0	0	0	1	0	1	1
F3'5'Hb	653556	A/T	1	1	0	0	0	0	0	1	0	1	1	0	1	1	0	1	0	0	1	1
GDH_a	4832209	A/G	1	0	0	0	0	0	0	0	0	0	0	0	0	0	0	0	0	0	0	0
GDH_a	4832644	T/G	0	1	0	0	0	0	0	0	0	0	0	0	0	0	0	0	0	0	0	0
GDH_a	4832676	C/T	0	1	0	0	0	0	0	0	0	0	0	0	0	0	0	0	0	0	0	0
GDH_a	4834301	T/C	1	1	0	0	0	0	0	0	0	0	0	0	0	0	0	0	0	0	0	0
GDH_a	4834325	T/A	1	1	0	0	0	0	0	0	0	0	0	0	0	0	0	0	0	0	0	0
GDH_a	4834370	C/T	0	1	0	0	0	0	0	0	0	0	0	0	0	0	0	0	0	0	0	0
GDH_a	4834373	A/T	0	1	0	0	0	0	0	0	0	0	0	0	0	0	0	0	0	0	0	0
GDH_a	4834391	C/T	1	1	0	0	0	0	0	0	0	0	0	0	0	0	0	0	0	0	0	0
GDH_a	4837946	G/A	1	0	0	0	0	0	0	0	0	0	0	0	0	0	0	0	0	0	0	0
GDH_a	4837970	G/A	1	0	0	0	0	0	0	0	0	0	0	0	0	0	0	0	0	0	0	0
GDH_a	4838943	C/T	1	1	0	0	0	0	0	0	0	0	0	0	0	0	0	0	0	0	0	0
GDH_a	4838994	G/A	1	0	0	0	0	0	0	0	0	0	0	0	0	0	0	0	0	0	0	0
GDH_a	4831871	A/T	0	0	0	0	0	0	0	0	0	0	0	1	0	0	0	0	0	0	0	0
GDH_a	4831876	C/T	0	1	0	0	0	0	0	0	0	0	0	0	0	0	0	0	0	0	0	0
GDH_a	4831909	A/G	1	1	0	0	0	0	0	0	0	0	0	0	0	0	0	0	0	0	0	0
GDH_a	4832865	A/G	1	0	0	0	0	0	0	0	0	0	0	0	0	0	0	0	0	0	0	0
GDH_a	4834554	T/G	1	0	0	0	0	0	0	0	0	0	0	0	0	0	0	0	0	0	0	0
GDH_a	4834578	T/A	1	1	0	0	0	0	0	0	0	0	0	0	0	0	0	0	0	0	0	0
GDH_a	4834597	A/G	1	1	0	0	0	0	0	0	0	0	0	0	0	0	0	0	0	0	0	0
GDH_a	4834622	T/C	0	1	0	0	0	0	0	0	0	0	0	0	0	0	0	0	0	0	0	0
GDH_a	4835571	T/C	1	1	0	0	0	0	0	0	0	0	0	0	0	0	0	0	0	0	0	0
GDH_a	4835581	T/C	1	0	0	0	0	0	0	0	0	0	0	0	0	0	0	0	0	0	0	0
GDH_a	4835592	A/T	0	1	0	0	0	0	0	0	0	0	0	0	0	0	0	0	0	0	0	0
GDH_a	4835600	T/C	1	1	0	0	0	0	0	0	0	0	0	0	0	0	0	0	0	0	0	0
GDH_a	4835609	G/T	1	0	0	0	0	0	0	0	0	0	0	0	0	0	0	0	0	0	0	0
GDH_a	4835610	C/T	1	1	0	0	0	0	0	0	0	0	0	0	0	0	0	0	0	0	0	0
GDH_a	4835611	T/C	1	1	0	0	0	0	0	0	0	0	0	0	0	0	0	0	0	0	0	0
GDH_a	4835680	T/G	1	1	0	0	0	0	0	0	0	0	0	1	0	0	0	0	0	0	0	0
GDH_a	4835683	T/C	1	1	0	0	0	0	0	0	0	0	0	1	0	0	0	0	0	0	0	0
GDH_a	4835707	C/T	0	1	0	0	0	0	0	0	0	0	0	0	0	0	0	0	0	0	0	0
GDH_a	4835732	A/G	1	0	0	0	0	0	0	0	0	0	0	0	0	0	0	0	0	0	0	0
GDH_a	4835735	G/A	0	0	0	0	0	0	0	0	0	0	0	1	0	0	0	0	0	0	0	0
GDH_a	4835745	G/A	1	1	0	0	0	0	0	0	0	0	0	1	0	0	0	0	0	0	0	0
GDH_a	4835747	C/T	1	1	0	0	0	0	0	0	0	0	0	0	0	0	0	0	0	0	0	0
GDH_a	4835754	G/A	0	0	0	0	0	0	0	0	0	0	0	1	0	0	0	0	0	0	0	0
GDH_a	4835762	C/T	0	0	0	0	0	0	0	0	0	0	0	1	0	0	0	0	0	0	0	0
GDH_a	4835766	A/G	1	1	0	0	0	0	0	0	0	0	0	0	0	0	0	0	0	0	0	0
GDH_a	4835768	T/C	1	1	0	0	0	0	0	0	0	0	0	0	0	0	0	0	0	0	0	0
GDH_a	4835779	A/G	1	1	0	0	0	0	0	0	0	0	0	1	0	0	0	0	0	0	0	0
GDH_a	4835782	C/T	1	0	0	0	0	0	0	0	0	0	0	0	0	0	0	0	0	0	0	0
GDH_a	4835803	C/T	1	1	0	0	0	0	0	0	0	0	0	1	0	0	0	0	0	0	0	1
GDH_a	4835813	C/T	0	1	0	0	0	0	0	0	0	0	0	0	0	0	0	0	0	0	0	0
GDH_a	4835819	C/T	0	1	0	0	0	0	0	0	0	0	0	0	0	0	0	0	0	0	0	0
GDH_a	4835825	C/T	1	1	0	0	0	0	0	0	1	0	0	1	0	0	0	0	0	0	0	1
GDH_a	4835846	T/C,G	1	0	0	0	0	0	0	0	0	0	0	0	0	0	0	0	0	0	0	0
GDH_a	4835846.1	T/G,C	0	1	0	0	0	0	0	0	1	0	0	0	0	0	0	0	0	0	0	0
GDH_a	4835846.2	T/C	0	0	0	0	0	0	0	0	0	0	0	1	0	0	0	0	0	0	0	0
GDH_a	4835848	A/G	1	1	0	0	0	0	0	0	1	0	0	0	0	0	0	0	0	0	0	0
GDH_a	4835860	C/T	0	0	0	0	0	0	0	0	1	0	0	0	0	0	0	0	0	0	0	0
GDH_a	4835872	T/C	1	0	0	0	0	0	0	0	0	0	0	0	0	0	0	0	0	0	0	0
GDH_a	4835873	T/C	1	0	0	0	0	0	0	0	1	0	0	1	1	0	0	0	0	0	0	0
GDH_a	4835873.1	T/*,C	0	1	0	0	0	0	0	0	0	0	0	0	0	0	0	0	0	0	0	0
GDH_a	4835886	T/G	1	1	0	0	0	0	0	0	0	0	0	1	1	0	0	0	0	0	0	0
GDH_a	4835902	C/T	1	0	0	0	0	0	0	0	0	0	0	0	0	0	0	0	0	0	0	0
GDH_a	4835910	G/C	1	0	0	0	0	0	0	0	0	0	0	0	0	0	0	0	0	0	0	0
GDH_a	4835910.1	G/T	0	1	0	0	0	0	0	0	0	0	0	0	0	0	0	0	0	0	0	0
GDH_a	4835914	A/T	1	0	0	0	0	0	0	0	0	0	0	0	0	0	0	0	0	0	0	0
GDH_a	4835940	T/C	1	1	0	0	0	0	0	0	0	0	0	1	0	0	0	0	0	0	0	0
GDH_a	4835953	C/T	1	1	0	0	0	0	0	0	0	0	0	1	0	0	0	0	0	0	0	0
GDH_a	4835956	T/C	1	1	0	0	0	0	0	0	0	0	0	0	0	0	0	0	0	0	0	0
GDH_a	4835970	T/C	0	0	0	0	0	0	0	0	0	0	0	1	0	0	0	0	0	0	0	0
GDH_a	4835980	A/G	0	1	0	0	0	0	0	0	0	0	0	1	0	0	0	0	0	0	0	0
GDH_a	4835981	G/A	1	1	0	0	0	0	0	0	0	0	0	1	0	0	0	0	0	0	0	0
GDH_a	4836000	C/T	1	1	0	0	0	0	0	0	0	0	0	1	0	0	0	0	0	0	0	0
GDH_a	4836033	C/T	1	0	0	0	0	0	0	0	0	0	0	0	0	0	0	0	0	0	0	0
GDH_a	4836034	G/A	1	0	0	0	0	0	0	0	0	0	0	0	0	0	0	0	0	0	0	0
GDH_a	4836035	C/T	1	1	0	0	0	0	0	0	0	0	0	1	0	0	0	0	0	0	0	0
GDH_a	4836040	C/T	1	0	0	0	0	0	0	0	0	0	0	0	0	0	0	0	0	0	0	0
GDH_a	4836041	T/C	1	1	0	0	0	0	0	0	0	0	0	1	0	0	0	0	0	0	0	0
GDH_a	4836075	G/C	1	0	0	0	0	0	0	0	0	0	0	0	0	0	0	0	0	0	0	0
GDH_a	4836096	C/T	1	1	0	0	0	0	0	0	0	0	0	0	0	0	0	0	0	0	0	0
GDH_a	4836113	C/T	1	0	0	0	0	0	0	0	0	0	0	0	0	0	0	0	0	0	0	0
GDH_a	4836136	T/C	1	0	0	0	0	0	0	0	0	0	0	0	0	0	0	0	0	0	0	0
GDH_a	4836156	T/C	1	0	0	0	0	0	0	0	0	0	0	0	0	0	0	0	0	0	0	0
GDH_a	4836184	A/G	1	0	0	0	0	0	0	0	0	0	0	0	0	0	0	0	0	0	0	0
GDH_a	4836217	A/T	1	0	0	0	0	0	0	0	0	0	0	0	0	0	0	0	0	0	0	0
GDH_a	4836441	A/G	1	0	0	0	0	0	0	0	0	0	0	0	0	0	0	0	0	0	0	0
GDH_a	4836456	C/T	0	1	0	0	0	0	0	0	0	0	0	0	0	0	0	0	0	0	0	0
GDH_a	4836465	G/A	1	1	0	0	0	0	0	0	0	0	0	0	0	0	0	0	0	0	0	0
GDH_a	4836467	G/T	1	1	0	0	0	0	0	0	0	0	0	0	0	0	0	0	0	0	0	0
GDH_a	4836478	G/A	1	1	0	0	0	0	0	0	0	0	0	0	0	0	0	0	0	0	0	0
GDH_a	4836532	A/C	1	1	0	0	0	0	0	0	0	0	0	0	0	0	0	0	0	0	0	0
GDH_a	4836534	A/C	1	1	0	0	0	0	0	0	0	0	0	0	0	0	0	0	0	0	0	0
GDH_a	4836552	T/A	1	0	0	0	0	0	0	0	0	0	0	0	0	0	0	0	0	0	0	0
GDH_a	4836571	A/C	1	0	0	0	0	0	0	0	0	0	0	0	0	0	0	0	0	0	0	0
GDH_a	4836577	G/A	1	0	0	0	0	0	0	0	0	0	0	0	0	0	0	0	0	0	0	0
GDH_a	4836579	C/T	1	0	0	0	0	0	0	0	0	0	0	0	0	0	0	0	0	0	0	0
GDH_a	4836661	A/T	0	1	0	0	0	0	0	0	0	0	0	0	0	0	0	0	0	0	0	0
GDH_a	4836668	C/G	1	1	0	0	0	0	0	0	0	0	0	0	0	0	0	0	0	0	0	0
GDH_a	4836697	T/C	1	1	0	0	0	0	0	0	0	0	0	0	0	0	0	0	0	0	0	0
GDH_a	4836698	C/T	0	1	0	0	0	0	0	0	0	0	0	0	0	0	0	0	0	0	0	0
GDH_a	4836699	C/T	1	0	0	0	0	0	0	0	0	0	0	0	0	0	0	0	0	0	0	0
GDH_a	4836731	T/C	1	1	0	0	0	0	0	0	0	0	0	0	0	0	0	0	0	0	0	0
GDH_a	4836732	G/A	1	0	0	0	0	0	0	0	0	0	0	0	0	0	0	0	0	0	0	0
GDH_a	4836745	C/T	0	1	0	0	0	0	0	0	0	0	0	0	0	0	0	0	0	0	0	0
GDH_a	4836748	C/T	0	1	0	0	0	0	0	0	0	0	0	0	0	0	0	0	0	0	0	0
GDH_a	4836757	T/C	1	1	0	0	0	0	0	0	0	0	0	0	0	0	0	0	0	0	0	0
GDH_a	4836778	C/T	0	1	0	0	0	0	0	0	0	0	0	0	0	0	0	0	0	0	0	0
GDH_a	4836799	A/G	1	1	0	0	0	0	0	0	0	0	0	0	0	0	0	0	0	0	0	0
GDH_a	4836806	T/C	1	1	0	0	0	0	0	0	0	0	0	0	0	0	0	0	0	0	0	0
GDH_a	4836807	A/T	0	1	0	0	0	0	0	0	0	0	0	0	0	0	0	0	0	0	0	0
GDH_a	4836859	C/T	1	1	0	0	0	0	0	0	0	0	0	0	0	0	0	0	0	0	0	0
GDH_a	4836877	C/T	1	1	0	0	0	0	0	0	0	0	0	0	0	0	0	0	0	0	0	0
GDH_a	4836908	G/A	0	1	0	0	0	0	0	0	0	0	0	0	0	0	0	0	0	0	0	0
GDH_a	4836925	T/C	1	1	0	0	0	0	0	0	0	0	0	0	0	0	0	0	0	0	0	0
GDH_a	4836928	T/C	1	1	0	0	0	0	0	0	0	0	0	0	0	0	0	0	0	0	0	0
GDH_a	4836938	T/C	1	1	0	0	0	0	0	0	0	0	0	0	0	0	0	0	0	0	0	0
GDH_a	4836941	T/C	0	1	0	0	0	0	0	0	0	0	0	0	0	0	0	0	0	0	0	0
GDH_a	4836948	C/T	1	1	0	0	0	0	0	0	0	0	0	0	0	0	0	0	0	0	0	0
GDH_a	4836966	C/G	1	0	0	0	0	0	0	0	0	0	0	0	0	0	0	0	0	0	0	0
GDH_a	4836968	A/T	1	0	0	0	0	0	0	0	0	0	0	0	0	0	0	0	0	0	0	0
GDH_a	4837004	G/A	0	1	0	0	0	0	0	0	0	0	0	0	0	0	0	0	0	0	0	0
GDH_a	4837011	C/T	0	1	0	0	0	0	0	0	0	0	0	0	0	0	0	0	0	0	0	0
GDH_a	4837091	C/T	1	0	0	0	0	0	0	0	0	0	0	0	0	0	0	0	0	0	0	0
GDH_a	4837105	C/T	0	1	0	0	0	0	0	0	0	0	0	0	0	0	0	0	0	0	0	0
GDH_a	4837117	T/C	1	1	0	0	0	0	0	0	0	0	0	0	0	0	0	0	0	0	0	0
GDH_a	4837127	T/C	1	1	0	0	0	0	0	0	0	0	0	0	0	0	0	0	0	0	0	0
GDH_a	4837130	T/G	1	0	0	0	0	0	0	0	0	0	0	0	0	0	0	0	0	0	0	0
GDH_a	4837134	T/C	1	0	0	0	0	0	0	0	0	0	0	0	0	0	0	0	0	0	0	0
GDH_a	4837159	C/T	0	1	0	0	0	0	0	0	0	0	0	0	0	0	0	0	0	0	0	0
GDH_a	4837187	T/C	1	1	0	0	0	0	0	0	0	0	0	1	0	0	0	0	0	0	0	0
GDH_a	4837196	T/C	1	0	0	0	0	0	0	0	0	0	0	0	0	0	0	0	0	0	0	0
GDH_a	4837203	A/G	1	1	0	0	0	0	0	0	0	0	0	1	0	0	0	0	0	0	0	0
GDH_a	4837204	A/G	0	1	0	0	0	0	0	0	0	0	0	0	0	0	0	0	0	0	0	0
GDH_a	4837206	C/G	0	1	0	0	0	0	0	0	0	0	0	0	0	0	0	0	0	0	0	0
GDH_a	4837222	C/T	1	0	0	0	0	0	0	0	0	0	0	0	0	0	0	0	0	0	0	0
GDH_a	4837253	C/T	0	1	0	0	0	0	0	0	0	0	0	0	0	0	0	0	0	0	0	0
GDH_a	4837260	G/C	1	1	0	0	0	0	0	0	0	0	0	1	0	0	0	0	0	0	0	0
GDH_a	4837262	T/A	0	1	0	0	0	0	0	0	0	0	0	0	0	0	0	0	0	0	0	0
GDH_a	4837285	T/C	1	1	0	0	0	0	0	0	0	0	0	0	0	0	0	0	0	0	0	0
GDH_a	4837298	G/T	1	1	0	0	0	0	0	0	0	0	0	1	0	0	0	0	0	0	0	0
GDH_a	4837309	C/T	1	1	0	0	0	0	0	0	0	0	0	1	0	0	0	0	0	0	0	0
GDH_a	4837357	A/G	1	0	0	0	0	0	0	0	0	0	0	0	0	0	0	0	0	0	0	0
GDH_a	4837361	T/C	1	1	0	0	0	0	0	0	0	0	0	1	0	0	0	0	0	0	0	0
GDH_a	4837378	T/C	1	1	0	0	0	0	0	0	0	0	0	0	0	0	0	0	0	0	0	0
GDH_a	4837384	C/T	1	1	0	0	0	0	0	0	0	0	0	0	0	0	0	0	0	0	0	0
GDH_a	4837406	T/C	1	1	0	0	0	0	0	0	0	0	0	1	0	0	0	0	0	0	0	0
GDH_a	4837409	T/A	1	1	0	0	0	0	0	0	0	0	0	0	0	0	0	0	0	0	0	0
GDH_a	4837422	A/T	1	1	0	0	0	0	0	0	0	0	0	0	0	0	0	0	0	0	0	0
GDH_a	4837435	C/T	1	1	0	0	0	0	0	0	0	0	0	0	0	0	0	0	0	0	0	0
GDH_a	4837444	A/T	1	1	0	0	0	0	0	0	0	0	0	0	0	0	0	0	0	0	0	0
GDH_a	4837449	C/T	1	0	0	0	0	0	0	0	0	0	0	0	0	0	0	0	0	0	0	0
GDH_a	4837473	C/T	1	1	0	0	0	0	0	0	0	0	0	0	0	0	0	0	0	0	0	0
GDH_a	4837474	C/T	1	0	0	0	0	0	0	0	0	0	0	0	0	0	0	0	0	0	0	0
GDH_a	4837484	T/C	1	1	0	0	0	0	0	0	0	0	0	0	0	0	0	0	0	0	0	0
GDH_a	4837529	T/C	1	1	0	0	0	0	0	0	0	0	0	0	0	0	0	0	0	0	0	0
GDH_a	4837535	A/G	1	1	0	0	0	0	0	0	0	0	0	0	0	0	0	0	0	0	0	0
GDH_a	4837545	A/G	1	1	0	0	0	0	0	0	0	0	0	0	0	0	0	0	0	0	0	0
GDH_a	4837555	T/C	1	1	0	0	0	0	0	0	0	0	0	0	0	0	0	0	0	0	0	0
GDH_a	4837564	G/A	1	1	0	0	0	0	0	0	0	0	0	0	0	0	0	0	0	0	0	0
GDH_a	4837579	C/T	1	1	0	0	0	0	0	0	0	0	0	0	0	0	0	0	0	0	0	0
GDH_a	4837614	G/T	1	1	0	0	0	0	0	0	0	0	0	0	0	0	0	0	0	0	0	0
GDH_a	4837617	T/C	1	1	0	0	0	0	0	0	0	0	0	0	0	0	0	0	0	0	0	0
GDH_a	4837641	G/T	0	1	0	0	0	0	0	0	0	0	0	0	0	0	0	0	0	0	0	0
GDH_a	4837652	T/C	0	1	0	0	0	0	0	0	0	0	0	0	0	0	0	0	0	0	0	0
GDH_a	4837663	A/T	1	1	0	0	0	0	0	0	0	0	0	0	0	0	0	0	0	0	0	0
GDH_a	4837671	G/A	1	1	0	0	0	0	0	0	0	0	0	0	0	0	0	0	0	0	0	0
GDH_a	4837681	G/A	0	1	0	0	0	0	0	0	0	0	0	0	0	0	0	0	0	0	0	0
GDH_a	4837689	C/T	1	1	0	0	0	0	0	0	0	0	0	0	0	0	0	0	0	0	0	0
GDH_a	4837716	C/T	1	1	0	0	0	0	0	0	0	0	0	0	0	0	0	0	0	0	0	0
GDH_a	4837721	T/C	0	1	0	0	0	0	0	0	0	0	0	0	0	0	0	0	0	0	0	0
GDH_a	4837726	T/C	0	1	0	0	0	0	0	0	0	0	0	0	0	0	0	0	0	0	0	0
GDH_a	4837768	A/G	1	0	0	0	0	0	0	0	0	0	0	0	0	0	0	0	0	0	0	0
GDH_a	4837783	C/T	0	1	0	0	0	0	0	0	0	0	0	0	0	0	0	0	0	0	0	0
GDH_a	4837806	A/T	0	1	0	0	0	0	0	0	0	0	0	0	0	0	0	0	0	0	0	0
GDH_a	4838747	G/T	1	1	0	0	0	0	0	0	0	0	0	0	0	0	0	0	0	0	0	0
GDH_a	4838806	C/G	1	1	0	0	0	0	0	0	0	0	0	0	0	0	0	0	0	0	0	0
GDH_a	4838830	A/C	1	1	0	0	0	0	0	0	0	0	0	0	0	0	0	0	0	0	0	0
GDH_a	4839191	T/G	1	0	0	0	0	0	0	0	0	0	0	0	0	0	0	0	0	0	0	0
GDH_a	4839226	C/T	1	0	0	0	0	0	0	0	0	0	0	0	0	0	0	0	0	0	0	0
GDH_a	4839231	C/G	1	1	0	0	0	0	0	0	0	0	0	0	0	0	0	0	0	0	0	0
GDH_a	4839235	T/G	1	0	0	0	0	0	0	0	0	0	0	0	0	0	0	0	0	0	0	0
GDH_a	4839238	A/G	1	0	0	0	0	0	0	0	0	0	0	0	0	0	0	0	0	0	0	0
GDH_a	4839252	T/A	1	0	0	0	0	0	0	0	0	0	0	0	0	0	0	0	0	0	0	0
GDH_a	4839282	A/C	1	0	0	0	0	0	0	0	0	0	0	0	0	0	0	0	0	0	0	0
GDH2	1343623	T/C	0	1	0	0	0	0	0	0	0	1	0	1	0	0	0	0	0	0	0	0
GDH2	1344362	A/G	0	0	0	0	0	0	0	0	0	0	0	0	0	0	0	0	0	1	0	0
GDH2	1343146	G/C	0	0	0	0	0	0	0	0	1	0	0	0	0	0	0	0	0	0	0	0
GDH2	1343190	A/T	1	0	0	1	1	0	1	0	1	0	0	0	0	1	1	0	1	1	0	0
GDH2	1343229	A/G	0	0	0	0	0	0	0	0	1	0	0	0	0	0	0	0	0	0	0	0
GDH2	1343273	G/A	1	1	1	1	1	0	1	0	1	1	0	1	0	1	1	0	1	1	0	0
GDH2	1343299	A/G	0	0	0	0	0	0	0	0	1	0	0	0	0	0	0	0	0	0	0	0
GDH2	1343487	C/G	1	1	1	1	1	0	1	1	1	1	1	1	1	1	1	1	1	1	1	1
GDH2	1343705	A/G	0	0	1	0	0	0	0	0	0	0	0	0	0	1	0	0	1	0	0	0
GDH2	1343728	T/G	0	0	0	0	0	0	0	0	1	0	0	0	0	0	0	0	0	0	0	0
GDH2	1343729	T/C	0	0	0	0	0	0	0	0	1	0	0	0	0	0	0	0	0	0	0	0
GDH2	1343755	G/A	0	0	0	0	0	0	0	0	1	0	0	0	0	0	0	0	0	0	0	0
GDH2	1345009	T/C	0	0	0	0	0	0	0	0	0	0	0	0	0	0	0	0	0	1	0	0
GDH2	1345605	G/A	0	0	0	0	0	0	0	0	0	0	0	0	0	0	0	0	0	1	0	0
GDH2	1345782	T/C	1	1	1	1	1	0	1	1	1	1	1	1	1	1	1	1	0	0	1	1
GDH2	1345831	C/T	1	0	0	0	1	0	0	0	0	0	0	0	0	0	0	0	0	0	0	0
GDH2	1345843	A/G	0	0	0	0	0	0	0	0	0	0	0	0	0	1	0	0	1	0	0	0
GDH2	1345850	A/G	1	1	1	1	1	0	1	1	1	1	1	1	1	1	1	1	0	0	1	1
GS1.2	1538701	G/T	1	1	1	0	1	1	1	1	1	1	1	1	1	1	1	1	1	1	1	1
GS1.2	1539569	T/A	0	1	1	0	1	1	1	1	1	1	1	1	1	1	1	1	1	1	1	1
GS1.2	1539638	A/G	0	0	0	0	1	0	0	0	0	0	0	0	0	0	0	0	0	0	0	0
GS1.2	1540443	G/A	0	1	0	0	0	0	0	0	0	0	1	0	0	0	0	0	0	0	0	0
GS1.2	1540452	C/G	0	1	1	0	1	1	1	1	1	1	1	1	1	1	1	1	1	1	1	1
GS1.2	1540973	A/G	0	1	0	0	0	0	0	0	0	0	0	0	0	0	0	0	0	0	0	0
GS1.2	1541185	C/A	0	1	1	0	1	1	1	1	1	1	1	1	1	1	1	1	1	1	1	1
GS1.2	1541541	T/G	0	1	0	0	0	0	0	0	0	0	1	0	0	0	0	0	0	0	0	0
GS1.2	1541752	C/T	0	1	1	0	1	1	1	1	1	1	1	1	1	1	1	1	1	1	1	1
GS1.2	1538433	A/T	0	0	0	0	0	0	0	0	0	1	0	0	0	0	0	0	1	0	0	0
GS1.2	1538469	T/*,C	0	0	0	0	0	0	0	0	0	0	1	0	0	0	0	0	0	0	0	0
GS1.2	1538488	G/A	0	1	1	0	1	0	1	1	1	1	1	1	1	1	1	1	1	1	1	1
GS1.2	1538504	G/T	0	0	0	0	0	0	0	0	0	1	0	0	0	0	0	0	1	0	0	0
GS1.2	1538508	A/T	0	1	1	0	1	1	1	1	1	1	1	1	1	1	1	1	1	1	1	1
GS1.2	1538512	T/C	0	1	1	0	1	1	1	1	1	1	1	1	1	1	1	1	1	1	1	1
GS1.2	1538576	C/A	0	1	1	0	0	1	0	1	0	0	0	0	1	0	1	0	0	0	1	1
GS1.2	1538619	A/C	0	0	0	0	0	0	1	0	0	0	0	1	0	0	1	0	0	0	0	0
GS1.2	1538639	T/C	0	0	0	0	0	0	0	0	0	1	0	0	0	0	0	0	1	0	0	0
GS1.2	1538880	T/C	0	0	0	0	1	0	0	0	0	0	1	0	0	0	0	0	0	0	0	0
GS1.2	1538882	T/A	0	0	0	0	0	0	1	0	0	0	0	1	0	0	1	0	0	0	0	0
GS1.2	1538887	T/C	0	0	0	0	1	0	0	1	0	1	1	0	1	0	0	1	0	0	1	1
GS1.2	1538912	T/C	0	0	0	0	0	0	0	0	0	1	0	0	0	0	0	0	1	0	0	0
GS1.2	1538938	C/A	0	0	0	0	0	0	0	0	0	0	0	0	0	0	0	0	0	1	0	0
GS1.2	1538939	A/T	0	0	0	0	0	0	0	0	1	0	0	1	0	1	0	0	0	0	0	0
GS1.2	1538996	A/G	0	1	1	0	1	0	1	1	1	1	1	1	1	1	1	1	1	0	1	1
GS1.2	1538997	T/A	0	1	1	0	1	0	1	1	1	1	1	1	1	1	1	1	1	0	1	1
GS1.2	1538997.1	T/*,A	0	0	0	0	0	0	0	0	0	0	0	0	0	0	0	0	0	1	0	0
GS1.2	1539000	T/A	0	1	1	0	1	0	1	1	1	1	1	1	1	1	1	1	1	1	1	1
GS1.2	1539041	T/A	0	0	0	0	1	0	0	0	0	0	1	0	0	0	0	0	0	0	0	0
GS1.2	1539121	T/G	0	0	0	0	0	0	0	0	1	0	0	1	0	1	0	0	0	0	0	0
GS1.2	1539137	T/C	0	0	0	0	0	0	0	0	0	1	0	0	0	0	0	0	1	0	0	0
GS1.2	1539160	C/T	0	1	1	0	1	1	1	1	1	1	1	1	1	1	1	1	1	1	1	1
GS1.2	1539173	T/G	0	1	1	0	1	1	1	1	1	1	1	1	1	1	1	1	1	1	1	1
GS1.2	1539195	T/C	0	1	1	0	1	1	1	1	1	1	1	1	1	1	1	1	1	1	1	1
GS1.2	1539196	T/C	0	1	1	0	1	1	1	1	1	1	1	1	1	1	1	1	1	1	1	1
GS1.2	1539197	G/A	0	0	0	0	0	0	0	0	0	1	0	0	0	0	0	0	1	0	0	0
GS1.2	1539230	G/C	0	0	0	0	0	0	0	0	0	1	0	0	0	0	0	0	1	0	0	0
GS1.2	1539335	G/C	0	1	1	0	1	0	1	1	1	1	1	1	1	1	1	1	1	1	1	1
GS1.2	1539350	A/T	0	1	1	0	1	0	1	1	1	1	1	1	1	1	1	1	1	1	1	1
GS1.2	1539416	G/C	0	0	0	0	0	0	0	0	1	0	0	1	0	1	0	0	0	0	0	0
GS1.2	1539487	C/A	0	1	1	0	1	0	1	1	1	1	1	1	1	1	1	1	1	1	1	1
GS1.2	1539727	T/A	0	1	1	0	1	1	1	1	1	1	1	1	1	1	1	1	1	1	1	1
GS1.2	1539789	T/C	0	1	1	0	1	1	1	1	1	1	1	1	1	1	1	1	1	1	1	1
GS1.2	1539810	G/A	0	0	1	0	0	1	0	1	0	0	0	0	1	0	1	0	0	0	1	1
GS1.2	1539832	A/G	0	1	1	0	1	1	1	1	1	1	1	1	1	1	1	1	1	1	1	1
GS1.2	1539846	T/C	0	0	0	0	0	0	0	0	1	0	0	1	0	1	0	0	0	0	0	0
GS1.2	1539860	C/A	0	1	0	0	0	0	0	0	0	0	0	0	0	0	0	0	0	0	0	0
GS1.2	1539886	A/G	0	1	1	0	1	1	1	1	1	1	1	1	1	1	1	1	1	1	1	1
GS1.2	1540069	T/C	0	1	1	0	1	1	1	1	1	1	1	1	1	1	1	1	1	1	1	1
GS1.2	1540076	T/C	0	0	0	0	1	0	0	0	0	0	0	0	0	0	0	0	0	0	0	0
GS1.2	1540083	C/T	0	1	1	0	1	1	1	1	1	1	1	1	1	1	1	1	1	1	1	1
GS1.2	1540131	G/A	0	0	0	0	1	0	0	0	0	0	0	0	0	0	0	0	0	0	0	0
GS1.2	1540149	C/T	0	1	1	0	1	1	1	1	1	1	1	1	1	1	1	1	1	1	1	1
GS1.2	1540263	G/T	0	1	1	0	1	1	1	1	1	1	1	1	1	1	1	1	1	1	1	1
GS1.2	1540294	C/T	0	1	1	0	1	1	1	1	1	1	1	1	1	1	1	1	1	1	1	1
GS1.2	1540479	A/G	0	1	1	0	1	1	1	1	1	1	1	1	1	1	1	1	1	1	1	1
GS1.2	1540614	T/C	0	0	0	0	0	0	0	0	0	1	0	0	0	0	0	0	1	0	0	0
GS1.2	1540688	T/A	0	1	1	0	1	0	1	1	1	1	1	1	1	1	1	1	0	1	1	1
GS1.2	1540704	T/C	0	0	0	0	1	0	0	1	0	1	1	0	1	0	0	1	0	0	1	1
GS1.2	1540716	C/G	0	1	1	0	1	0	1	1	1	0	1	1	1	1	1	1	0	1	1	1
GS1.2	1540716.1	C/A,G	0	0	0	0	0	0	0	0	0	1	0	0	0	0	0	0	0	0	0	0
GS1.2	1540716.2	C/A	0	0	0	0	0	0	0	0	0	0	0	0	0	0	0	0	1	0	0	0
GS1.2	1540719	G/A	0	1	1	0	1	0	1	1	1	1	1	1	1	1	1	1	0	1	1	1
GS1.2	1540813	A/G	0	1	1	0	1	0	1	1	1	1	1	1	1	1	1	1	1	1	1	1
GS1.2	1540841	T/C	0	0	0	0	0	0	0	0	0	1	0	0	0	0	0	0	1	0	0	0
GS1.2	1540855	T/A	0	0	0	0	0	0	0	0	1	0	0	1	0	1	0	0	0	0	0	0
GS1.2	1540865	G/C	0	1	0	0	1	0	1	0	1	1	1	1	0	1	0	1	1	1	0	0
GS1.2	1540865.1	G/T	0	0	1	0	0	0	0	0	0	0	0	0	0	0	0	0	0	0	0	0
GS1.2	1540865.2	G/C,T	0	0	0	0	0	0	0	1	0	0	0	0	1	0	1	0	0	0	1	1
GS1.2	1540980	A/T	0	1	1	0	1	0	1	1	1	1	1	1	1	1	1	1	0	1	1	1
GS1.2	1541062	G/T	0	1	1	0	1	0	1	1	1	1	1	1	1	1	1	1	1	1	1	1
GS1.2	1541220	A/G	0	0	0	0	0	0	0	0	0	1	0	0	0	0	0	0	1	0	0	0
GS1.2	1541266	G/A	0	1	1	0	1	0	1	1	1	1	1	1	1	1	1	1	1	1	1	1
GS1.2	1541271	T/C	0	0	0	0	0	0	0	0	1	0	0	1	0	1	0	0	0	0	0	0
GS1.2	1541350	G/A	0	0	0	0	0	0	0	0	0	0	0	0	0	0	0	0	1	0	0	0
GS1.2	1541436	C/T	0	0	0	0	0	0	0	0	0	1	0	0	0	0	0	0	1	0	0	0
GS1.2	1541631	C/T	0	0	0	0	0	0	0	0	0	0	1	0	0	0	0	0	0	0	0	0
GS1.2	1541993	C/T	0	0	0	0	1	0	0	1	0	1	1	0	1	0	0	1	0	0	1	1
GS1.2	1542036	A/G	0	1	0	0	0	0	0	0	0	0	0	0	0	0	0	0	0	0	0	0
GS1.2	1542055	G/A	0	1	0	0	1	0	1	1	0	0	0	1	1	1	0	1	1	1	1	1
GS1.2	1542055.1	G/*,A	0	0	1	0	0	0	0	0	1	1	0	0	0	0	1	0	0	0	0	0
GS1.2	1542055.2	G/A,*	0	0	0	0	0	0	0	0	0	0	1	0	0	0	0	0	0	0	0	0
GS1.2	1542140	A/C	0	0	1	0	1	1	0	1	0	1	1	0	1	0	1	1	0	0	1	1
GS1.2	1542321	A/G	0	1	1	0	1	1	1	1	1	1	1	1	1	1	1	1	1	1	1	1
GS1.2	1542323	C/G	0	1	1	0	1	1	1	1	1	1	1	1	1	1	1	1	1	1	1	1
GS1.2	1542353	T/C	0	0	1	0	1	1	0	1	0	1	1	0	1	0	1	1	0	0	1	1
GS1.2	1542373	C/G	0	1	1	0	1	1	1	1	1	1	1	1	1	1	1	1	1	1	1	1
GS1.2	1542468	A/C	0	0	0	0	1	0	0	1	0	1	1	0	1	0	0	1	0	0	1	1
GS1.2	1542468.1	A/G	0	0	0	0	0	0	0	0	1	0	0	1	0	1	0	0	0	0	0	0
GS1.2	1542475	C/A	0	1	0	0	1	0	1	1	0	1	1	0	1	0	1	1	1	1	1	1
GS1.2	1542475.1	C/*,A	0	0	0	0	0	0	0	0	0	0	0	1	0	0	0	0	0	0	0	0
GS1.2	1542476	A/G	0	1	0	0	0	0	0	0	0	0	0	0	0	0	0	0	0	0	0	0
GS1.2	1542499	T/G	0	0	0	0	1	0	0	0	0	0	0	0	0	0	0	0	0	0	0	0
GS1.2	1542512	A/T	0	0	0	0	1	0	0	1	0	1	1	0	1	0	0	1	1	0	1	1
GS1.2	1542610	T/G	0	1	0	0	0	0	0	0	0	0	0	0	0	0	0	0	0	0	0	0
GS1.2	1542628	G/A	0	1	0	0	1	0	0	1	1	1	1	1	1	1	0	1	1	1	1	1
GS1.2	1542669	G/A	0	0	0	0	1	0	0	0	0	0	0	0	0	0	0	0	0	0	0	0
GS1.2	1542713	G/A	0	0	0	0	0	0	1	0	0	0	0	1	0	0	1	0	0	0	0	0
GS1.2	1542796	T/C	0	0	0	0	1	0	0	1	0	1	1	0	1	0	0	1	0	0	1	1
GS1.2	1542817	G/T	0	1	0	0	1	0	0	1	0	1	1	0	1	0	0	1	0	0	1	1
GS1.2	1542842	A/T	0	1	0	0	1	0	0	1	0	1	1	0	1	0	0	1	0	0	1	1
GS1.2	1542855	C/T	0	0	0	0	0	0	0	0	0	0	0	0	0	0	0	0	0	1	0	0
GS1.2	1542858	G/A	0	0	0	0	1	0	0	0	0	0	0	0	0	0	0	0	0	0	0	0
GS1.2	1542859	C/T	0	1	0	0	1	0	0	1	0	1	1	0	1	0	0	1	0	0	1	1
GS1.2	1542904	C/T	0	0	0	0	0	0	0	0	0	0	0	0	0	0	0	0	0	1	0	0
GS1.2	1542919	G/A	0	0	0	0	0	0	1	0	0	0	0	1	0	0	1	0	0	0	0	0
GS1.2	1542933	G/A	0	0	0	0	0	0	1	0	0	0	0	1	0	0	1	0	0	0	0	0
GS1.2	1542979	T/G	0	0	1	0	0	1	0	0	0	0	0	0	0	0	1	0	0	0	0	0
GS1.2	1542987	A/C	0	0	1	0	0	1	0	0	0	0	0	0	0	0	1	0	0	0	0	0
GS1.2	1543258	T/G	0	1	1	0	0	0	1	1	1	1	1	1	1	1	1	1	1	1	1	1
GS1.2	1543266	A/G	0	0	0	0	0	0	0	1	0	1	1	0	1	0	0	1	0	0	1	1
GS1.2	1543289	T/C	0	0	0	0	0	0	0	0	0	1	0	0	0	0	0	0	1	1	0	0
GS1.2	1543334	A/G	0	0	0	0	0	0	0	0	0	1	0	0	0	0	0	0	1	1	0	0
GS1.2	1543368	C/T	0	0	0	0	0	0	1	0	0	0	0	1	0	0	1	0	0	0	0	0
GS1.2	1543381	A/G	0	0	0	0	1	0	0	1	0	1	1	0	1	0	0	1	1	1	1	1
GS1.2	1543384	C/A	0	0	0	0	1	0	0	1	0	1	1	0	1	0	0	1	1	1	1	1
GS1.2	1543386	G/T	0	0	0	0	1	0	0	1	0	0	1	0	1	0	0	1	0	0	1	1
GS1.2	1543386.1	G/A,T	0	0	0	0	0	0	0	0	0	1	0	0	0	0	0	0	0	0	0	0
GS1.2	1543386.2	G/A	0	0	0	0	0	0	0	0	0	0	0	0	0	0	0	0	1	1	0	0
GS1.2	1543411	C/T	0	0	0	0	0	0	1	0	0	0	0	1	0	0	1	0	0	0	0	0
GS1.2	1543426	T/A	0	0	0	0	0	0	0	0	1	0	0	1	0	1	0	0	0	0	0	0
GS1.2	1543444	C/T	0	0	0	0	1	0	0	1	0	1	1	0	1	0	0	1	1	1	1	1
GS1.2	1543453	A/C	0	0	0	0	1	0	0	1	0	1	1	0	1	0	0	1	0	0	1	1
GS1.2	1543502	A/G	0	0	0	0	1	0	0	1	0	1	1	0	1	0	0	1	1	1	1	1
GS1.2	1543508	A/G	0	1	1	0	1	1	1	1	1	1	1	1	1	1	1	1	1	1	1	1
GS1.2	1543524	A/T	0	0	0	0	1	0	0	1	0	1	1	0	1	0	0	1	1	1	1	1
GS1.2	1543548	A/G	0	0	0	0	1	0	0	1	0	1	1	0	1	0	0	1	1	1	1	1
GS1.2	1543556	C/T	0	0	0	0	1	0	0	1	0	1	1	0	1	0	0	1	1	1	1	1
GS1.2	1543585	T/C	0	0	0	0	0	0	0	0	0	1	0	0	0	0	0	0	1	1	0	0
GS1.2	1543600	T/A	0	0	0	0	0	0	0	0	0	1	0	0	0	0	0	0	1	0	0	0
GS1.2	1543784	A/C	0	1	1	0	1	1	1	1	1	1	1	1	1	1	1	1	1	1	1	1
GS1.2	1543790	C/T	0	0	0	0	0	0	0	0	0	0	1	0	0	0	0	0	0	0	0	0
GS1.2	1543800	C/A	0	0	1	0	0	1	0	1	0	0	0	0	1	0	1	0	0	0	1	1
GS1.2	1543869	A/T	0	0	1	0	0	0	0	1	0	0	0	0	1	0	1	0	0	0	1	1
GS1.2	1543895	A/*,T	0	0	0	0	0	0	0	0	0	1	0	0	0	0	0	0	0	0	0	0
GS1.2	1543895.1	A/T	0	0	0	0	0	0	0	0	0	0	0	0	0	0	0	0	1	1	0	0
GS1.2	1543903	A/T	0	0	0	0	0	0	1	1	1	1	1	1	1	1	1	1	0	0	1	1
GS1.2	1543908	A/G	0	0	0	0	0	0	0	0	0	1	0	0	0	0	0	0	1	1	0	0
GS1.2	1543911	G/A	0	0	0	0	0	0	0	0	0	1	0	0	0	0	0	0	1	1	0	0
GS1.2	1544035	A/G	0	0	0	0	0	0	0	0	0	1	0	0	0	0	0	0	1	1	0	0
GS1.2	1544036	G/C	0	0	0	0	0	0	0	0	0	1	0	0	0	0	0	0	1	1	0	0
GS1.2	1544082	G/C	0	1	1	1	1	1	1	1	1	1	1	1	1	1	1	1	0	0	1	1
GS1.2	1544100	G/T	0	1	1	1	1	1	1	1	1	1	1	1	1	1	1	1	1	1	1	1
GS1.2	1544146	C/A	0	1	1	0	1	0	1	1	1	0	1	1	1	1	1	1	0	0	1	0
GS1.2	1544146.1	C/*,A	0	0	0	0	0	0	0	0	0	1	0	0	0	0	0	0	0	0	0	1
GS1.2	1544148	A/C	0	0	1	0	1	0	1	1	0	0	1	1	1	0	1	1	0	0	1	1
GS1.2	1544149	A/C	0	0	0	0	0	0	1	0	0	1	1	0	0	0	0	1	1	1	1	1
GS1.2	1544150	A/C	0	0	0	0	0	0	0	0	0	1	0	0	0	0	0	0	1	1	0	0
GS1.2	1544151	A/C	0	0	0	0	0	0	0	0	0	1	0	0	0	0	0	0	0	0	0	0
GS1.2	1544152	A/C	0	0	0	0	0	0	0	0	0	1	0	0	0	0	0	0	1	0	0	0
GS1.2	1544153	A/C	0	0	0	0	0	0	0	0	0	1	0	0	0	0	0	0	1	0	0	0
GS1.2	1544170	C/A	0	0	0	0	0	0	0	0	0	1	0	0	0	0	0	0	1	1	0	0
GS1.2	1544326	T/C	0	0	0	0	0	0	0	0	0	0	0	0	0	0	0	0	0	1	0	0
GS1.2	1544352	G/T	0	1	1	0	1	1	0	1	1	1	1	1	1	1	1	1	0	0	1	1
GS1.2	1544386	G/T	0	0	0	0	0	0	0	0	0	1	0	0	0	0	0	0	1	1	0	0
GS1.2	1544435	G/T	0	0	0	0	0	0	0	0	0	1	0	0	0	0	0	0	1	1	0	0
GS1.2	1544438	T/A	0	0	0	0	0	0	0	0	0	0	0	0	0	0	0	0	0	1	0	0
GS1.2	1544439	G/T	0	0	0	0	0	0	0	0	0	0	0	0	0	0	0	0	0	1	0	0
GS1.2	1544443	G/A	0	1	1	0	1	0	0	1	1	1	1	1	1	1	1	1	0	0	1	1
LAR	593040	C/T	1	0	0	0	0	0	0	0	0	1	0	0	0	0	0	0	0	0	0	0
LAR	590961	T/C	0	0	0	0	0	0	0	0	0	0	0	1	0	0	0	0	0	0	0	0
LAR	590977	G/A	0	0	0	0	0	0	0	0	0	1	0	0	0	0	0	0	0	0	0	0
LAR	592948	G/C	1	0	0	0	0	0	0	0	0	0	0	0	0	0	0	0	0	0	0	0
LAR	596410	C/T	0	0	0	0	0	0	1	0	0	0	0	0	0	0	0	0	0	0	0	0
LAR	599207	G/T	1	1	0	0	0	0	1	0	0	1	0	0	0	0	0	0	1	0	0	0
LHT1	562460	T/C	0	1	1	0	1	1	0	1	0	0	1	0	0	1	0	0	0	0	0	0
LHT1	562600	C/T	0	0	0	0	0	0	0	0	0	0	0	1	0	0	0	0	0	0	0	0
LHT1	565216	G/A	0	1	1	0	1	1	0	1	0	0	1	0	0	1	0	0	0	0	0	0
LHT1	565261	C/T	0	1	0	0	1	1	0	1	0	0	1	1	0	1	0	0	0	0	0	0
LHT1	565297	C/T	0	0	1	0	1	0	0	1	0	0	1	0	0	0	0	0	0	0	0	1
LHT1	565745	T/C	0	1	0	0	0	0	0	0	0	0	0	0	0	0	0	0	0	0	0	0
LHT1	562632	C/A	0	1	0	0	0	0	0	0	0	0	0	1	0	0	0	0	0	0	0	0
LHT1	562655	C/T	0	1	0	0	0	0	0	0	0	0	0	1	0	0	0	0	0	0	0	0
LHT1	562715	A/T	0	1	1	0	1	1	0	1	0	0	1	0	0	1	0	0	0	0	0	0
LHT1	562767	G/C	0	1	0	0	0	0	0	0	0	0	0	0	0	0	0	0	0	0	0	0
LHT1	562821	A/C	0	1	0	0	0	0	0	0	0	0	0	0	0	0	0	0	0	0	0	0
LHT1	562848	T/C	0	1	0	0	0	0	0	0	0	0	0	0	0	0	0	0	0	0	0	0
LHT1	562891	G/A	0	1	0	0	0	0	0	0	0	0	0	0	0	0	0	0	0	0	0	0
LHT1	562908	G/C	0	1	0	0	0	0	0	0	0	0	0	0	0	0	0	0	0	0	0	0
LHT1	563228	G/A	0	1	0	0	1	1	0	1	0	0	1	0	0	1	0	0	0	0	0	0
LHT1	563238	C/G	0	1	0	0	0	0	0	0	0	0	0	0	0	0	0	0	0	0	0	0
LHT1	563581	T/C	0	0	0	0	0	0	0	1	0	0	1	0	0	0	0	0	0	0	0	0
LHT1	563649	A/G	0	0	0	0	1	0	0	1	0	0	1	0	0	0	0	0	0	0	0	0
LHT1	563750	T/C	0	1	0	0	1	0	0	1	0	0	1	0	0	1	0	0	0	0	0	0
LHT1	563751	T/A	0	1	0	0	0	0	0	0	0	0	0	0	0	1	0	0	0	0	0	0
LHT1	563761	T/C	0	1	0	0	1	0	0	1	0	0	1	0	0	1	0	0	0	0	0	0
LHT1	563808	A/T	0	1	0	0	0	0	0	0	0	0	0	0	0	0	0	0	0	0	0	0
LHT1	563884	G/A	0	0	0	0	0	0	0	1	0	0	1	0	0	0	0	0	0	0	0	0
LHT1	564031	T/A	0	0	0	0	1	0	0	0	0	0	1	0	0	0	0	0	0	0	0	0
LHT1	564110	C/G	0	1	0	0	1	0	0	1	0	0	0	0	0	0	0	0	0	0	0	0
LHT1	564357	C/T	0	1	0	0	1	0	0	1	0	0	1	0	0	0	0	0	0	0	0	0
LHT1	564649	T/C	0	1	0	0	1	0	0	1	0	0	1	0	0	0	0	0	0	0	0	0
LHT1	564707	G/C	0	1	0	0	1	0	0	1	0	0	1	0	0	0	0	0	0	0	0	0
LHT1	564712	C/A	0	1	0	0	1	0	0	1	0	0	1	0	0	0	0	0	0	0	0	0
LHT1	566918	C/T	0	1	0	0	0	0	0	0	0	0	0	0	0	0	0	0	0	0	0	0
LHT1	566992	A/G	0	0	0	0	1	0	0	1	0	0	1	0	0	0	0	0	0	0	0	0
LHT1	567163	G/A	0	1	0	0	1	0	0	0	0	0	0	0	0	0	0	0	0	0	0	0
MYB4	253076	A/G	0	0	0	0	0	0	0	0	0	0	0	1	0	0	0	0	0	0	0	0
MYB4	254145	A/G	0	0	0	1	0	0	0	1	0	0	0	1	0	0	0	0	0	0	0	0
MYB4	254220	A/C	0	0	0	0	0	0	1	0	0	0	0	0	0	0	0	0	0	0	0	0
MYB4	257872	T/C	0	0	0	1	0	0	0	1	0	0	0	1	0	0	0	0	0	0	0	0
MYB4	257912	G/C	1	0	0	1	0	0	1	0	1	0	0	1	0	0	0	0	0	0	0	0
MYB4	257984	T/G	0	0	0	1	0	0	1	0	1	0	0	1	0	0	0	0	0	0	0	0
MYB4	258020	T/C	0	0	0	1	0	0	0	0	0	0	0	1	0	0	0	0	0	0	0	0
MYB4	258031	T/C	0	0	0	1	0	0	0	0	0	0	0	1	0	0	0	0	0	0	0	0
MYB4	253163	G/T	0	0	0	0	0	0	0	0	0	0	0	1	0	0	0	0	0	0	0	0
MYB4	253169	G/A	0	0	0	0	0	0	0	0	0	0	0	1	0	0	0	0	0	0	0	0
MYB4	253401	A/C	0	0	0	0	0	0	1	0	0	0	0	0	0	0	0	0	0	0	0	0
MYB4	253533	C/A	1	0	0	1	0	0	0	0	0	0	0	0	0	0	0	0	0	0	0	0
MYB4	253668	A/T	0	0	0	0	0	0	0	0	1	0	0	0	0	0	0	0	0	0	0	0
MYB4	253674	T/A	0	0	0	0	0	0	0	0	1	0	0	0	0	0	0	0	0	0	0	0
MYB4	253764	A/T	0	0	0	0	0	0	0	0	0	0	0	1	0	0	0	0	0	0	0	0
MYB4	253784	G/A	0	0	0	0	0	0	0	0	0	0	0	1	0	0	0	0	0	0	0	0
MYB4	253892	G/C	0	0	0	1	0	0	0	0	0	0	0	1	0	0	0	0	0	0	0	0
MYB4	253896	C/T	0	0	0	1	0	0	0	0	0	0	0	1	0	0	0	0	0	0	0	0
MYB4	253970	C/T	0	0	0	1	0	0	0	0	0	0	0	0	0	0	0	0	0	0	0	0
MYB4	254022	A/C	0	0	0	0	0	0	1	0	0	0	0	0	0	0	0	0	0	0	0	0
MYB4	254038	A/G	0	0	0	0	0	0	0	0	0	0	0	1	0	0	0	0	0	0	0	0
MYB4	254081	C/G	0	0	0	0	0	0	0	0	0	0	0	1	0	0	0	0	0	0	0	0
MYB4	254106	T/C	0	0	0	0	0	0	0	1	0	0	0	0	0	0	0	0	0	0	0	0
MYB4	254266	G/T	0	0	0	1	0	0	0	0	0	0	0	1	0	0	0	0	0	0	0	0
MYB4	254383	A/C	0	0	0	1	0	0	0	0	0	0	0	0	0	0	0	0	0	0	0	0
MYB4	254387	T/C	0	0	0	1	0	0	0	0	0	0	0	0	0	0	0	0	0	0	0	0
MYB4	254390	A/C	0	0	0	1	0	0	0	0	0	0	0	0	0	0	0	0	0	0	0	0
MYB4	254442	G/A	0	0	0	1	0	0	0	0	0	0	0	0	0	0	0	0	0	0	0	0
MYB4	254446	C/T	0	0	0	1	0	0	0	0	0	0	0	0	0	0	0	0	0	0	0	0
MYB4	254448	C/T	0	0	0	1	0	0	0	0	0	0	0	0	0	0	0	0	0	0	0	0
MYB4	254449	T/C	0	0	0	1	0	0	0	0	0	0	0	0	0	0	0	0	0	0	0	0
MYB4	254453	A/G,T	0	0	0	1	0	0	0	0	0	0	0	0	0	0	0	0	0	0	0	0
MYB4	254453.1	A/T	0	0	0	0	0	0	0	0	0	0	0	1	0	0	0	0	0	0	0	0
MYB4	254466	C/A	0	0	0	1	0	0	0	0	0	0	0	0	0	0	0	0	0	0	0	0
MYB4	254475	G/A	0	0	0	1	0	0	0	0	0	0	0	1	0	0	0	0	0	0	0	0
MYB4	254480	G/T	0	0	0	1	0	0	0	0	0	0	0	0	0	0	0	0	0	0	0	0
MYB4	254489	G/A	0	0	0	1	0	0	0	0	0	0	0	0	0	0	0	0	0	0	0	0
MYB4	254494	C/T	0	0	0	1	0	0	0	0	0	0	0	1	0	0	0	0	0	0	0	0
MYB4	254499	A/G	0	0	0	1	0	0	0	0	0	0	0	0	0	0	0	0	0	0	0	0
MYB4	254500	G/A	0	0	0	1	0	0	0	0	0	0	0	0	0	0	0	0	0	0	0	0
MYB4	254513	T/C	0	0	0	1	0	0	0	0	0	0	0	0	0	0	0	0	0	0	0	0
MYB4	254528	C/T	0	0	0	1	0	0	0	0	0	0	0	0	0	0	0	0	0	0	0	0
MYB4	254534	C/A	0	0	0	1	0	0	0	0	0	0	0	0	0	0	0	0	0	0	0	0
MYB4	254539	A/G	0	0	0	1	0	0	0	0	0	0	0	0	0	0	0	0	0	0	0	0
MYB4	254542	G/A	0	0	0	1	0	0	0	0	0	0	0	0	0	0	0	0	0	0	0	0
MYB4	254543	G/A	0	0	0	1	0	0	0	0	0	0	0	0	0	0	0	0	0	0	0	0
MYB4	254547	G/A	0	0	0	1	0	0	0	0	0	0	0	0	0	0	0	0	0	0	0	0
MYB4	254548	A/G	0	0	0	1	0	0	0	0	0	0	0	0	0	0	0	0	0	0	0	0
MYB4	254549	G/C	0	0	0	1	0	0	0	0	0	0	0	0	0	0	0	0	0	0	0	0
MYB4	254550	A/G	0	0	0	1	0	0	0	0	0	0	0	0	0	0	0	0	0	0	0	0
MYB4	254585	C/T	0	0	0	1	0	0	0	0	0	0	0	0	0	0	0	0	0	0	0	0
MYB4	254669	G/T	0	0	0	1	0	0	0	0	0	0	0	0	0	0	0	0	0	0	0	0
MYB4	254679	C/T	0	0	0	1	0	0	0	0	0	0	0	0	0	0	0	0	0	0	0	0
MYB4	254692	C/T	0	0	0	1	0	0	0	0	0	0	0	0	0	0	0	0	0	0	0	0
MYB4	254702	T/C	0	0	0	1	0	0	0	0	0	0	0	0	0	0	0	0	0	0	0	0
MYB4	254746	T/C	0	0	0	1	0	0	0	0	0	0	0	0	0	0	0	0	0	0	0	0
MYB4	254751	T/C	0	0	0	1	0	0	0	0	0	0	0	0	0	0	0	0	0	0	0	0
MYB4	254754	T/C	1	0	0	1	0	0	0	0	0	0	0	0	0	0	0	0	0	0	0	0
MYB4	254769	G/A	0	0	0	1	0	0	0	0	0	0	0	0	0	0	0	0	0	0	0	0
MYB4	254781	A/C	0	0	0	1	0	0	0	0	0	0	0	0	0	0	0	0	0	0	0	0
MYB4	254789	T/G	0	0	0	1	0	0	0	0	0	0	0	0	0	0	0	0	0	0	0	0
MYB4	254826	T/C	0	0	0	1	0	0	0	0	0	0	0	0	0	0	0	0	0	0	0	0
MYB4	254831	A/G	0	0	0	1	0	0	0	0	0	0	0	0	0	0	0	0	0	0	0	0
MYB4	255030	C/T	0	0	0	0	0	0	0	0	0	0	0	1	0	0	0	0	0	0	0	0
MYB4	2550306	T/C	0	0	0	0	1	0	1	0	0	0	0	0	1	1	0	1	0	0	1	0
MYB4	255031	C/T	0	0	0	1	0	0	0	0	0	0	0	0	0	0	0	0	0	0	0	0
MYB4	255224	C/T	0	0	0	1	0	0	0	0	0	0	0	0	0	0	0	0	0	0	0	0
MYB4	255227	G/T	0	0	0	1	0	0	0	0	0	0	0	0	0	0	0	0	0	0	0	0
MYB4	255238	C/T	0	0	0	1	0	0	0	0	0	0	0	0	0	0	0	0	0	0	0	0
MYB4	255247	G/A	0	0	0	1	0	0	0	0	0	0	0	0	0	0	0	0	0	0	0	0
MYB4	255301	G/A	0	0	0	1	0	0	0	0	0	0	0	0	0	0	0	0	0	0	0	0
MYB4	255409	A/C	0	0	0	1	0	0	0	0	0	0	0	0	0	0	0	0	0	0	0	0
MYB4	255429	T/C	0	0	0	1	0	0	0	1	0	0	0	1	0	0	0	0	0	0	0	0
MYB4	255436	A/G	0	0	0	1	0	0	0	1	0	0	0	0	0	0	0	0	0	0	0	0
MYB4	255462	C/A	0	0	0	1	0	0	1	1	0	0	0	0	0	0	0	0	0	0	0	0
MYB4	255536	C/T	0	0	0	1	0	0	0	0	0	0	0	1	0	0	0	0	0	0	0	0
MYB4	256380	T/G	0	0	0	0	0	0	0	0	0	0	0	1	0	0	0	0	0	0	0	0
MYB4	256406	T/C	0	0	0	0	0	0	0	0	0	0	0	1	0	0	0	0	0	0	0	0
MYB4	256441	C/T	0	0	0	1	0	0	0	0	0	0	0	1	0	0	0	0	0	0	0	0
MYB4	256473	C/T	0	0	0	1	0	0	0	0	0	0	0	1	0	0	0	0	0	0	0	0
MYB4	256480	A/G	0	0	0	1	0	0	0	0	0	0	0	1	0	0	0	0	0	0	0	0
MYB4	256502	A/G	0	0	0	1	0	0	0	0	0	0	0	1	0	0	0	0	0	0	0	0
MYB4	256526	G/A	0	0	0	1	0	0	0	0	0	0	0	1	0	0	0	0	0	0	0	0
MYB4	256537	G/A	0	0	0	1	0	0	0	0	0	0	0	1	0	0	0	0	0	0	0	0
MYB4	256568	C/T	0	0	0	0	0	0	1	0	0	0	0	0	0	0	0	0	0	0	0	0
MYB4	256624	G/A	0	0	0	1	0	0	0	0	0	0	0	1	0	0	0	0	0	0	0	0
MYB4	256625	C/T	0	0	0	1	0	0	0	0	0	0	0	1	0	0	0	0	0	0	0	0
MYB4	256628	T/A	0	0	0	1	0	0	0	0	0	0	0	1	0	0	0	0	0	0	0	0
MYB4	256657	T/C	0	0	0	1	0	0	0	0	0	0	0	1	0	0	0	0	0	0	0	0
MYB4	256672	G/T	1	0	0	1	0	0	0	0	0	0	0	1	0	0	0	0	0	0	0	0
MYB4	256677	C/T	0	0	0	0	0	0	0	0	0	0	0	1	0	0	0	0	0	0	0	0
MYB4	256709	C/T	0	0	0	1	0	0	0	0	0	0	0	1	0	0	0	0	0	0	0	0
MYB4	256711	C/T	1	0	0	0	0	0	0	0	0	0	0	0	0	0	0	0	0	0	0	0
MYB4	256713	C/T	0	0	0	1	0	0	0	0	0	0	0	1	0	0	0	0	0	0	0	0
MYB4	256808	C/T	1	0	0	1	0	0	0	0	0	0	0	0	0	0	0	0	0	0	0	0
MYB4	256816	C/T	0	0	0	1	0	0	0	0	0	0	0	1	0	0	0	0	0	0	0	0
MYB4	256845	T/C	1	0	0	1	0	0	0	0	0	0	0	1	0	0	0	0	0	0	0	0
MYB4	256917	C/T	0	0	0	1	0	0	0	0	0	0	0	1	0	0	0	0	0	0	0	0
MYB4	256939	T/C	0	0	0	1	0	0	0	0	0	0	0	1	0	0	0	0	0	0	0	0
MYB4	256964	A/G	0	0	0	0	0	0	0	0	0	0	0	1	0	0	0	0	0	0	0	0
MYB4	256974	G/A	0	0	0	0	0	0	0	0	0	0	0	1	0	0	0	0	0	0	0	0
MYB4	256983	C/T	0	0	0	0	0	0	0	0	0	0	0	1	0	0	0	0	0	0	0	0
MYB4	257025	T/C	0	0	0	0	0	0	1	0	1	0	0	1	0	0	0	0	0	0	0	0
MYB4	257036	C/T	0	0	0	0	0	0	0	0	0	0	0	1	0	0	0	0	0	0	0	0
MYB4	257057	G/A	0	0	0	0	0	0	0	0	0	0	0	1	0	0	0	0	0	0	0	0
MYB4	257145	A/T	0	0	0	1	0	0	0	1	0	0	0	1	0	0	0	0	0	0	0	0
MYB4	257159	C/T	0	0	0	1	0	0	0	1	0	0	0	1	0	0	0	0	0	0	0	0
MYB4	257278	G/A	0	0	0	1	0	0	0	0	0	0	0	1	0	0	0	0	0	0	0	0
MYB4	257283	C/T	0	0	0	1	0	0	1	0	0	0	0	1	0	0	0	0	0	0	0	0
MYB4	257300	T/C	0	0	0	1	0	0	0	0	0	0	0	1	0	0	0	0	0	0	0	0
MYB4	257304	C/T	0	0	0	1	0	0	0	0	0	0	0	1	0	0	0	0	0	0	0	0
MYB4	257313	T/C	0	0	0	1	0	0	0	0	0	0	0	1	0	0	0	0	0	0	0	0
MYB4	257322	T/C	0	0	0	1	0	0	0	0	0	0	0	1	0	0	0	0	0	0	0	0
MYB4	257377	G/A	0	0	0	0	0	0	0	0	0	0	0	1	0	0	0	0	0	0	0	0
MYB4	257410	A/G	0	0	0	0	0	0	0	0	0	0	0	1	0	0	0	0	0	0	0	0
MYB4	257480	G/T	0	0	0	0	0	0	0	0	0	0	0	1	0	0	0	0	0	0	0	0
MYB4	257489	G/A	0	0	0	1	0	0	0	0	0	0	0	1	0	0	0	0	0	0	0	0
MYB4	257540	T/C	1	0	0	1	0	0	0	0	0	0	0	1	0	0	0	0	0	0	0	0
MYB4	257546	A/T	1	0	0	1	0	0	0	0	0	0	0	0	0	0	0	0	0	0	0	0
MYB4	257586	C/T	1	0	0	1	0	0	0	0	0	0	0	1	0	0	0	0	0	0	0	0
MYB4	257607	C/T	1	0	0	0	0	0	0	0	0	0	0	0	0	0	0	0	0	0	0	0
MYB4	257615	G/A	0	0	0	0	0	0	1	0	0	0	0	0	0	0	0	0	0	0	0	0
MYB4	257656	G/C	0	0	0	1	0	0	0	0	0	0	0	1	0	0	0	0	0	0	0	0
MYB4	257695	G/A	0	0	0	1	0	0	0	0	0	0	0	1	0	0	0	0	0	0	0	0
MYB4	257768	G/A	0	0	0	1	0	0	0	0	0	0	0	1	0	0	0	0	0	0	0	0
MYB7	272113	T/C	0	0	0	0	0	0	0	0	0	0	1	0	0	0	0	0	0	0	0	0
NRT2.4	2547635	T/C	1	0	0	1	1	0	1	0	0	0	0	0	1	1	1	1	0	1	1	0
NRT2.4	2547754	C/T	0	0	0	0	0	0	0	0	0	0	0	0	0	1	0	1	0	0	0	0
NRT2.4	2547808	C/T	1	0	0	1	1	0	1	0	0	1	0	0	1	1	1	1	0	1	1	0
NRT2.4	2547922	T/C	0	0	0	0	0	0	0	0	0	0	0	0	0	1	0	1	0	0	0	0
NRT2.4	2547994	T/C	0	0	0	0	0	0	0	0	0	0	0	0	0	1	0	1	0	0	0	0
NRT2.4	2548039	T/C	0	0	0	0	1	0	1	0	0	1	0	0	1	1	0	1	0	1	1	0
NRT2.4	2548087	G/A	0	0	0	0	0	0	0	0	0	0	0	0	0	1	0	1	0	0	0	0
NRT2.4	2548099	C/T	0	0	0	0	1	0	1	0	0	1	1	0	1	1	0	1	0	1	1	0
NRT2.4	2548159	G/A	1	0	0	1	0	0	0	0	0	1	0	0	0	0	1	0	0	0	0	0
NRT2.4	2548168	A/G	1	0	0	1	1	0	1	0	0	1	1	0	1	1	1	1	0	1	1	0
NRT2.4	2548214	A/G	0	0	0	1	0	0	0	0	0	0	0	0	0	0	1	0	0	0	0	0
NRT2.4	2548273	G/A	0	0	0	0	0	0	0	0	0	0	0	0	0	1	0	1	0	0	0	0
NRT2.4	2549088	A/G	0	0	0	1	0	1	0	0	0	0	0	0	0	0	1	0	0	0	0	0
NRT2.4	2549097	G/A	0	0	0	0	0	0	0	0	0	0	0	0	0	1	0	1	0	0	0	0
NRT2.4	2549313	G/A	1	0	0	1	1	0	1	0	0	1	1	0	1	1	1	1	0	1	1	0
NRT2.4	2547548	T/A	1	0	0	1	1	0	1	0	0	0	0	0	1	0	1	0	0	1	1	0
NRT2.4	2547548.1	T/C,A	0	0	0	0	0	0	0	0	0	0	0	0	0	1	0	1	0	0	0	0
NRT2.4	2547565	G/A	1	0	0	1	1	0	1	0	0	0	0	0	1	1	1	1	0	1	1	0
NRT2.4	2547581	A/G	1	0	0	1	1	0	1	0	0	0	0	0	1	1	1	1	0	1	1	0
NRT2.4	2548354	T/A	0	0	0	0	0	0	0	0	0	0	0	0	0	0	1	0	0	0	0	0
NRT2.4	2548364	C/T	0	0	0	0	1	0	1	0	0	0	0	0	1	1	0	1	0	0	1	0
NRT2.4	2548415	A/G	0	0	0	0	1	0	1	0	0	0	0	0	1	1	1	1	0	0	1	0
NRT2.4	2548460	A/G	0	0	0	0	0	0	0	0	0	0	0	0	0	1	0	1	0	0	0	0
NRT2.4	2548491	C/T	0	0	0	0	0	0	0	0	0	0	0	0	0	0	1	0	0	0	0	0
NRT2.4	2548492	G/C	0	0	0	0	0	0	0	0	0	0	0	0	0	0	0	0	1	0	0	1
NRT2.4	2548515	C/T	0	0	0	1	0	0	0	0	0	0	0	0	0	1	1	1	0	0	0	0
NRT2.4	2548521	A/T	0	0	0	1	0	0	0	0	0	0	0	0	0	0	1	0	0	0	0	0
NRT2.4	2548529	C/G	1	0	0	0	1	0	1	0	0	0	0	0	1	1	0	1	0	1	1	0
NRT2.4	2548549	G/A	0	0	0	0	0	0	0	0	0	0	0	0	0	1	0	1	0	0	0	0
NRT2.4	2548551	A/G	1	0	0	0	0	0	0	0	0	0	0	0	0	0	0	0	0	0	0	0
NRT2.4	2548565	C/T	1	0	0	0	1	0	1	0	0	0	0	0	1	1	0	1	0	1	1	0
NRT2.4	254857	A/C	0	0	0	1	0	0	0	0	0	0	0	0	0	0	0	0	0	0	0	0
NRT2.4	2548571	G/A	0	0	0	0	0	0	0	0	0	0	0	0	0	1	0	1	0	0	0	0
NRT2.4	2548574	C/T	0	0	0	1	0	0	0	0	0	0	0	0	0	0	1	0	0	0	0	0
NRT2.4	2548578	G/A	0	0	0	1	0	0	0	0	0	0	0	0	0	0	1	0	0	0	0	0
NRT2.4	2548600	T/C	1	0	0	1	1	0	1	0	0	0	0	0	1	1	1	1	0	1	1	0
NRT2.4	2548609	C/A	0	0	0	0	0	0	0	0	0	0	0	0	0	1	0	1	0	0	0	0
NRT2.4	2548629	C/G	1	0	0	0	0	0	0	0	0	0	0	0	0	0	0	0	0	0	0	0
NRT2.4	2548629.1	C/T	0	0	0	0	0	0	0	0	0	0	0	0	0	1	0	1	0	0	0	0
NRT2.4	2548647	C/T	0	0	0	1	0	0	0	0	0	0	0	0	0	1	1	1	0	0	0	0
NRT2.4	2548669	A/G	1	0	0	0	1	0	1	0	0	0	0	0	1	1	0	1	0	1	1	0
NRT2.4	2548673	C/T	1	0	0	1	1	0	1	0	0	0	0	0	1	1	1	1	0	1	1	0
NRT2.4	2548676	C/T	0	0	0	1	0	0	0	0	0	0	0	0	0	1	1	1	0	0	0	0
NRT2.4	2548698	C/T	1	0	0	1	0	0	0	0	0	0	0	0	0	0	1	0	0	1	0	0
NRT2.4	2548709	G/A	0	0	0	1	0	0	0	0	0	0	0	0	0	0	1	0	0	0	0	0
NRT2.4	2548726	G/A	0	0	0	1	0	0	0	0	0	0	0	0	0	0	1	0	0	0	0	0
NRT2.4	2548730	C/T	1	0	0	0	1	0	1	0	0	0	0	0	1	1	0	1	0	1	1	0
NRT2.4	2548732	G/A	1	0	0	0	1	0	1	0	0	0	0	0	1	0	0	0	0	0	1	0
NRT2.4	2548732.1	G/T,A	0	0	0	0	0	0	0	0	0	0	0	0	0	1	0	1	0	0	0	0
NRT2.4	2548747	C/A	0	0	0	1	0	0	0	0	0	0	0	0	0	0	1	0	0	0	0	0
NRT2.4	2548758	A/G	0	0	0	1	1	0	1	0	0	0	0	0	1	1	1	1	0	0	1	0
NRT2.4	2548812	G/A	0	0	0	0	0	0	0	0	0	0	0	0	0	0	1	0	0	0	0	0
NRT2.4	2548828	T/*,A	0	0	0	0	0	0	0	0	0	0	0	0	0	0	1	0	0	0	0	0
NRT2.4	2548829	T/A	0	0	0	0	0	0	0	0	0	0	0	0	0	0	1	0	0	0	0	0
NRT2.4	2548841	T/G	0	0	0	0	0	0	0	0	0	0	0	0	0	0	1	0	0	0	0	0
NRT2.4	2548920	T/A	0	0	0	0	0	0	0	0	0	0	0	0	0	1	0	1	0	0	0	0
NRT2.4	2548963	A/G	0	0	0	0	0	0	0	0	0	0	0	0	0	1	0	1	0	0	0	0
NRT2.4	2548965	A/T	0	0	0	0	0	0	0	0	0	0	0	0	0	0	1	0	0	0	0	0
NRT2.4	2549014	C/T	0	0	0	0	1	0	0	0	0	0	0	0	1	1	1	1	1	1	0	0
NRT2.4	254952	C/T	0	0	0	0	0	0	0	0	0	0	0	1	0	0	0	0	0	0	0	0
NRT2.4	254958	G/C	0	0	0	0	0	0	0	0	0	0	0	1	0	0	0	0	0	0	0	0
NRT2.4	2550015	C/T	0	0	0	0	0	0	1	0	0	0	0	0	1	1	0	0	0	0	1	0
NRT2.4	2550035	C/T	0	0	0	0	0	0	0	0	0	0	0	0	0	1	0	1	0	0	0	0
NRT2.4	2550137	G/A	0	0	0	0	0	0	0	0	0	0	0	0	0	0	1	0	0	0	0	0
NRT2.4	255014	A/C	0	0	0	1	0	0	0	0	0	0	0	1	0	0	0	0	0	0	0	0
NRT2.4	2550142	C/T	0	0	0	0	0	0	1	0	0	0	0	0	1	1	1	1	0	0	1	0
NRT2.4	2550185	A/T	0	0	0	0	0	0	0	0	0	0	0	0	0	0	1	0	0	0	0	0
NRT2.4	2550186	T/C	0	0	0	0	1	0	1	0	0	0	0	0	1	1	1	1	0	0	1	0
NRT2.4	2550194	T/A	0	0	0	0	1	0	1	0	0	0	0	0	1	1	1	1	0	0	1	0
NRT2.4	2550264	G/A	0	0	0	0	0	0	0	0	0	0	0	0	0	1	1	1	0	0	1	0
NRT2.4	2550284	T/A	0	0	0	0	0	0	0	0	0	1	1	0	0	0	0	0	0	0	0	0
NRT2.4	2550285	G/C	0	0	0	0	0	0	0	0	0	0	1	0	0	0	0	0	0	0	0	0
PIP	219484	C/T	1	0	0	0	0	0	0	1	0	0	1	0	1	0	1	1	1	0	1	1
PIP	220018	A/T	0	0	0	0	0	0	0	0	0	0	1	0	0	0	1	0	0	0	0	1
PIP	220098	A/G	0	0	0	0	0	0	1	0	1	0	0	0	0	0	0	0	0	0	0	0
PIP	220479	T/C	1	0	0	0	0	0	0	1	0	0	1	0	1	0	1	1	1	0	1	1
PIP	220644	G/A	0	0	0	0	0	0	1	0	1	0	0	0	0	0	0	0	0	0	0	0
PIP	219142	A/G	0	0	0	0	0	0	1	0	1	0	0	0	0	0	0	0	0	0	0	0
PIP	219287	C/T	0	0	0	0	0	0	1	0	1	0	0	0	0	0	0	0	0	0	0	0
PIP	219297	A/T	0	0	0	0	0	0	1	0	1	0	0	0	0	0	0	0	0	0	0	0
PIP	219301	A/G	1	0	0	0	0	0	1	1	1	0	1	0	1	0	1	1	1	0	1	1
PIP	220658	G/T	1	0	0	0	0	0	0	1	0	0	1	0	1	0	1	1	1	0	1	1
PIP	220844	G/A	1	0	0	0	0	0	1	1	1	0	1	0	1	0	1	1	1	0	1	1
PIP	220919	T/C	0	0	0	0	0	0	1	0	1	0	0	0	0	0	0	0	0	0	0	0
PIP	221013	C/T	1	0	0	0	0	0	0	0	0	0	1	0	0	0	1	1	0	0	1	1
UFGT_a	883117	C/T	0	1	0	0	0	0	0	0	0	0	0	0	0	0	0	0	0	0	0	0
UFGT_a	883126	C/A	0	0	0	0	0	0	0	0	0	0	0	0	0	0	1	0	0	0	0	0
UFGT_a	883277	A/G	0	1	0	1	1	1	1	1	1	1	1	1	1	1	1	0	1	0	1	0
UFGT_a	883295	A/C	0	0	0	0	1	0	0	1	1	1	1	0	1	0	1	0	0	0	1	0
UFGT_a	883334	T/C	0	1	0	0	0	0	0	0	0	0	0	0	0	0	0	0	0	0	0	0
UFGT_a	883363	C/T	0	1	0	1	0	0	1	0	0	0	1	1	0	0	0	0	1	0	0	0
UFGT_a	883802	C/T	0	1	0	0	0	0	0	0	0	0	0	0	0	0	0	0	0	0	0	0
UFGT_a	883826	A/G	0	1	0	0	0	0	0	0	0	0	0	0	0	0	0	0	0	0	0	0
UFGT_a	883861	T/A	0	1	0	0	0	0	0	0	0	0	0	0	0	0	0	0	0	0	0	0
UFGT_a	883882	C/T	0	0	0	0	0	0	0	0	0	0	0	1	0	0	0	0	0	0	0	0
UFGT_a	883919	A/G	0	0	0	0	0	0	0	0	0	0	0	0	0	0	1	0	0	0	0	0
UFGT_a	882729	T/G	0	0	0	0	0	0	0	0	1	0	0	0	0	0	1	0	0	0	0	0
UFGT_a	882742	C/T	0	0	0	0	0	0	0	0	0	0	1	0	0	1	0	0	1	0	0	0
UFGT_a	882747	T/A	0	0	0	0	0	0	1	1	0	1	0	1	1	0	0	0	0	0	1	0
UFGT_a	882747.1	T/*,A	0	0	0	0	0	0	0	0	0	0	1	0	0	0	0	0	0	0	0	0
UFGT_a	882747.2	T/A,*	0	0	0	0	0	0	0	0	0	0	0	0	0	1	0	0	1	0	0	0
UFGT_a	882757	T/A	0	0	0	0	0	0	0	1	1	1	0	0	1	1	0	0	0	0	1	0
UFGT_a	882757.1	T/*,A	0	0	0	0	0	0	0	0	0	0	1	0	0	0	0	1	1	0	0	0
UFGT_a	882773	T/A	0	0	0	0	0	0	1	1	1	0	1	1	1	1	0	0	1	0	1	0
UFGT_a	882773.1	T/*,A	0	0	0	0	0	0	0	0	0	0	0	0	0	0	1	0	0	0	0	0
UFGT_a	882805	T/G	0	0	0	0	0	0	0	0	1	0	0	0	0	0	1	0	0	0	0	0
UFGT_a	882821	A/G	0	0	0	0	0	0	0	0	1	0	0	0	0	0	1	0	0	0	0	0
UFGT_a	882850	C/G	0	0	0	0	0	0	0	0	1	0	0	0	0	0	1	0	0	0	0	0
UFGT_a	882857	A/C	0	0	0	0	0	0	1	1	1	1	1	1	1	0	1	0	0	0	1	0
UFGT_a	882923	A/C	0	0	0	0	0	0	1	1	1	1	1	1	1	0	1	0	1	0	1	0
UFGT_a	883019	G/C	0	0	0	0	0	0	0	0	0	0	0	0	0	0	1	0	0	0	0	0
UFGT_a	883024	G/A	0	1	0	1	1	1	1	1	0	1	1	1	1	1	0	0	1	0	1	0
UFGT_a	883080	G/A	0	1	1	1	1	1	1	1	1	1	1	1	1	1	1	0	1	0	1	0
UFGT_b	1861379	A/G	0	0	0	0	0	0	0	0	1	1	0	0	0	0	0	0	1	0	0	0
UFGT_b	1861473	C/T	0	0	0	0	0	0	0	0	0	1	0	0	0	0	0	0	0	0	0	0
UFGT_b	1861583	C/T	0	0	0	0	1	0	1	0	0	0	0	0	0	0	0	0	0	0	0	0
UFGT_b	1861773	C/T	0	1	0	1	1	1	1	1	1	1	0	0	1	1	1	1	1	1	1	1
UFGT_b	1861780	T/C	0	1	0	1	1	1	1	1	1	1	0	0	1	1	1	1	1	1	1	1
UFGT_b	1861811	C/A	0	1	0	1	1	1	1	1	1	1	0	0	1	0	1	1	1	1	1	1
UFGT_b	1861819	C/G	0	1	0	1	1	1	1	1	1	1	0	0	1	0	1	1	1	1	1	1
UFGT_b	1861841	C/G	0	1	0	1	1	1	1	1	1	1	0	0	1	0	1	1	1	1	1	1
UFGT_b	1861876	A/C	0	0	0	1	0	0	1	0	1	0	0	0	0	0	1	0	1	1	1	1
UFGT_b	1862061	C/G	0	0	0	1	0	1	0	1	0	1	0	0	1	0	1	1	0	0	1	1
UFGT_b	1862190	G/T	0	1	0	1	0	0	0	0	0	1	0	0	0	0	0	0	0	0	0	0
UFGT_b	1862564	A/G	0	1	0	1	1	1	1	1	1	1	0	0	1	0	1	1	1	1	1	1
UFGT_b	1862655	G/A	0	0	0	1	0	1	0	1	0	1	0	0	1	0	1	1	0	0	1	1
UFGT_b	1860822	G/C	0	1	0	0	0	0	0	1	1	1	0	0	0	0	1	0	0	0	0	1
UFGT_b	1860827	A/G	0	1	0	0	0	0	0	1	1	1	0	0	0	0	1	0	0	0	0	1
UFGT_b	1860837	A/G	0	1	0	0	0	0	0	1	1	1	0	0	0	0	1	0	0	0	0	1
UFGT_b	1860860	A/G	0	1	0	0	0	0	0	1	1	1	0	0	0	0	1	0	0	0	0	1
UFGT_b	1860869	C/T	0	1	0	0	0	0	0	0	1	1	0	0	0	0	1	0	0	0	0	1
UFGT_b	1860887	C/T	0	0	0	0	0	0	0	0	1	1	0	0	0	0	1	0	0	0	0	0
UFGT_b	1860906	G/A	0	0	0	0	0	0	0	0	1	1	0	0	0	0	1	0	0	0	0	0
UFGT_b	1860907	G/T	0	0	0	0	0	0	0	0	1	1	0	0	0	0	1	0	0	0	0	0
UFGT_b	1860939	G/A	0	0	0	0	0	0	0	0	1	1	0	0	0	0	1	0	0	0	0	0
UFGT_b	1860940	T/G	0	0	0	0	0	0	0	0	1	1	0	0	0	0	1	0	0	0	0	0
UFGT_b	1860953	C/T	0	0	0	0	0	0	0	0	1	1	0	0	0	0	0	0	0	0	0	0
UFGT_b	1861127	G/A	0	0	0	0	0	0	0	0	1	0	0	0	0	0	0	0	0	0	0	0
UFGT_b	1862784	G/A	0	0	0	0	0	0	0	0	0	0	0	0	0	0	0	0	0	1	0	0
UFGT_b	1863019	A/G	0	0	0	0	0	0	0	0	0	1	0	0	0	0	0	0	0	0	0	0
UFGT_b	1863145	G/A	0	0	0	0	1	0	1	0	0	0	0	0	0	0	0	0	0	0	0	0
UFGT_b	1863231	C/T	0	0	0	1	0	0	0	0	0	1	0	0	0	0	0	0	0	0	0	0
UFGT_b	1863240	G/T	0	0	0	0	0	0	0	0	0	0	0	0	0	0	0	0	0	1	0	0
UFGT_b	1863299	A/G	0	0	0	0	0	0	0	0	1	0	0	0	0	0	0	0	0	0	0	0
WD40	1793951	C/A	0	0	0	0	1	0	0	0	0	0	0	0	0	0	0	0	0	0	0	0
WD40	1794067	A/G	0	1	0	0	0	1	0	0	0	0	0	0	0	1	0	0	0	1	0	0
WD40	1794081	G/C	0	1	0	0	0	1	0	0	0	0	0	0	0	1	0	0	0	0	0	0
WD40	1794127	A/T	0	1	0	0	0	1	0	0	0	0	0	0	0	1	0	0	0	0	0	0
WD40	1791588	C/T	0	0	0	0	0	0	0	0	0	0	0	0	0	0	0	0	0	1	0	0
WD40	1791933	T/C	0	0	0	0	1	0	0	0	0	0	0	0	0	0	0	0	0	0	0	0
WD40	1791981	G/T	0	0	1	0	0	0	0	0	0	0	0	0	0	0	1	1	0	0	0	0
WD40	1792006	T/A	0	0	0	0	0	0	0	0	0	0	0	0	0	0	0	1	0	0	0	0
WD40	1792032	T/C	0	0	1	0	0	0	0	0	0	0	0	0	0	0	1	1	0	0	0	0
WD40	1792044	T/C	0	1	1	0	0	0	0	0	0	0	0	0	0	1	0	1	0	0	0	0
WD40	1792092	A/G	0	0	0	0	1	0	0	0	0	0	0	0	0	0	0	0	0	0	0	0
WD40	1792112	C/A	0	1	1	0	0	0	0	0	0	0	0	0	0	1	0	1	0	0	0	0
WD40	1792176	A/G	0	1	0	0	0	0	0	0	0	0	0	0	0	1	0	0	0	0	0	0
WD40	1792206	C/A	0	0	0	0	0	0	0	0	0	0	0	0	0	0	0	1	0	0	0	0
WD40	1792313	C/G	0	0	1	0	0	0	0	0	0	0	0	0	0	0	0	1	0	0	0	0
WD40	1792344	A/G	0	0	0	0	0	0	0	0	0	0	0	0	0	0	0	0	0	1	0	0
WD40	1793493	G/A	0	0	0	0	1	0	0	0	0	0	0	0	0	0	0	0	0	0	0	0
WD40	1793498	A/G	0	1	0	0	1	0	0	0	0	0	0	0	0	1	0	0	0	0	0	0
WD40	1793767	T/C	0	0	0	0	0	0	0	0	0	0	0	0	0	0	0	0	0	1	0	0
WD40	1794466	A/G	0	0	0	0	1	0	0	0	0	0	0	0	0	0	0	0	0	0	0	0
WD40	1794552	A/T	0	0	0	0	1	0	0	0	0	0	0	0	0	0	0	0	0	0	0	0
WD40	1794700	A/T	0	0	0	0	0	0	0	0	0	0	0	0	0	1	0	0	0	0	0	0
WD40	1794798	T/G	0	0	0	0	0	0	0	0	0	0	0	0	0	1	0	0	0	0	0	0
WD40	1794927	G/T	0	0	0	0	0	0	0	0	0	0	0	0	0	0	0	0	0	1	0	0
WD40	1794933	T/C	0	1	0	0	0	1	0	0	0	0	0	0	0	1	0	0	0	0	0	0
WD40	1794945	C/T	0	1	0	0	0	1	0	0	0	0	0	0	0	1	0	0	0	1	0	0
WRKY57	686311	A/G	1	1	0	1	1	0	0	1	1	1	0	0	1	1	0	0	1	0	1	0
WRKY57	686338	T/A	0	0	0	0	0	0	0	0	1	0	0	0	0	1	0	0	1	0	0	0
WRKY57	686406	A/T	0	1	0	1	1	0	0	0	1	0	0	0	0	0	0	0	0	1	0	0
WRKY57	686417	G/A	0	0	0	0	0	0	1	0	0	0	0	0	0	0	0	0	0	0	0	0
WRKY57	686428	T/C	0	0	0	0	0	0	0	0	0	0	0	0	0	1	0	0	0	0	0	0
WRKY57	686443	T/G	0	1	0	1	1	0	0	0	1	0	0	0	0	0	0	0	0	1	0	0
WRKY57	686497	G/A	0	1	0	1	1	0	0	0	1	0	0	0	0	0	0	0	0	1	0	0
WRKY57	686518	G/T	0	1	0	1	1	0	0	0	1	0	0	0	0	0	0	0	0	1	0	0
WRKY57	686611	C/T	1	0	0	1	1	0	0	1	1	1	0	0	1	1	0	0	1	0	1	0
WRKY57	689887	G/A	1	1	1	1	1	0	0	0	1	0	0	0	0	0	0	0	0	1	0	0
WRKY57	689935	C/G	1	1	1	0	0	0	0	0	0	0	0	0	0	0	0	0	0	0	0	0
WRKY57	689974	T/C	0	1	0	0	0	0	0	0	1	0	0	0	0	1	0	0	1	0	0	0
WRKY57	689992	A/G	0	1	0	0	0	0	1	0	1	1	0	1	0	1	0	0	1	1	0	0
WRKY57	690086	C/G	0	0	0	1	1	0	0	0	1	0	0	0	0	0	0	0	0	0	0	0
WRKY57	690091	C/T	0	0	0	0	0	0	0	0	0	0	0	0	0	0	0	0	0	1	0	0
WRKY57	690175	A/G	1	1	0	1	1	0	1	1	1	1	0	1	0	1	0	0	1	1	1	0
WRKY57	679533	A/G	0	1	0	0	0	0	0	0	1	0	0	0	0	0	0	0	0	1	0	0
WRKY57	679581	A/T	0	0	0	0	0	0	0	0	1	0	0	0	0	0	0	0	0	0	0	0
WRKY57	679608	G/T	0	0	0	0	0	0	0	0	1	0	0	0	0	0	0	0	0	1	0	0
WRKY57	679655	G/T	0	1	0	0	0	0	0	0	1	0	0	0	0	0	0	0	0	1	0	0
WRKY57	679722	A/G	0	0	0	0	0	0	0	0	0	0	0	0	0	1	0	0	0	0	0	0
WRKY57	679730	T/A	0	1	0	0	0	0	0	0	0	0	0	0	0	0	0	0	0	0	0	0
WRKY57	679865	G/C	0	0	0	0	0	0	0	0	0	0	0	0	0	1	0	0	0	0	0	0
WRKY57	679890	G/A	0	0	0	0	0	0	0	0	0	0	0	0	0	1	0	0	0	0	0	0
WRKY57	679892	C/G	0	0	0	0	0	0	1	0	0	1	0	0	0	0	0	0	0	0	0	0
WRKY57	679916	T/C	1	1	0	0	0	0	0	0	1	1	0	0	0	0	0	0	1	1	0	0
WRKY57	679967	T/G	0	0	0	0	0	0	0	0	0	1	0	0	0	0	0	0	0	0	0	0
WRKY57	680174	C/T	0	0	0	0	0	0	0	0	0	1	0	0	0	0	0	0	0	0	0	0
WRKY57	680176	A/G	0	0	0	0	0	0	0	0	0	1	0	0	0	0	0	0	0	0	0	0
WRKY57	680177	C/T	0	0	0	0	0	0	0	0	0	1	0	0	0	0	0	0	0	0	0	0
WRKY57	680216	C/T	0	0	0	0	0	0	0	0	0	1	0	0	0	0	0	0	0	0	0	0
WRKY57	680260	A/G	0	0	0	0	0	0	0	0	0	1	0	0	0	0	0	0	0	0	0	0
WRKY57	680274	C/A	0	0	0	0	0	0	0	0	0	1	0	0	0	1	0	0	0	0	0	0
WRKY57	680278	A/G	0	0	0	0	0	0	0	0	0	1	0	0	0	0	0	0	0	0	0	0
WRKY57	680285	C/T	0	0	0	0	0	0	0	0	0	1	0	0	0	1	0	0	0	0	0	0
WRKY57	680314	T/C	0	0	0	0	0	0	0	0	0	1	0	0	0	0	0	0	0	0	0	0
WRKY57	680755	T/C	0	0	0	0	0	0	0	0	0	1	0	0	0	0	0	0	0	0	0	0
WRKY57	680869	C/G	0	0	0	0	0	0	1	0	0	1	0	0	0	1	0	0	1	0	0	0
WRKY57	680879	A/C	0	0	0	0	0	0	1	0	0	1	0	0	0	0	0	0	0	0	0	0
WRKY57	680904	T/C	0	0	0	0	1	0	0	0	1	0	0	0	0	0	0	0	0	1	0	0
WRKY57	682072	T/C	0	0	0	0	0	0	1	0	0	1	0	0	0	0	0	0	0	0	0	0
WRKY57	682118	T/A	0	0	0	0	0	0	1	1	0	1	0	0	0	0	0	0	0	0	0	0
WRKY57	682141	A/G	0	0	0	0	0	0	0	0	0	1	0	0	0	0	0	0	0	0	0	0
WRKY57	682198	A/T	0	1	0	0	0	0	0	0	0	0	0	0	0	0	0	0	0	0	0	0
WRKY57	682415	T/C	0	0	0	0	1	0	0	0	1	0	0	0	0	0	0	0	0	1	0	0
WRKY57	682465	C/G	1	1	0	0	0	0	1	0	0	1	0	0	0	0	0	0	0	1	0	0
WRKY57	682467	G/C	0	0	0	0	0	0	0	0	0	0	0	0	0	1	0	0	0	0	0	0
WRKY57	682468	T/C	1	1	0	0	0	0	1	0	0	1	0	0	0	0	0	0	0	1	0	0
WRKY57	682474	T/C	0	0	0	0	1	0	0	0	1	0	0	0	0	0	0	0	0	1	0	0
WRKY57	682490	C/G	0	0	0	0	1	0	0	1	0	1	0	0	0	0	0	0	0	0	1	0
WRKY57	682547	C/T	0	0	0	0	0	0	0	0	1	0	0	0	0	1	0	0	1	0	0	0
WRKY57	682553	G/C	1	0	0	0	0	0	0	1	1	1	0	0	0	1	0	0	1	0	1	0
WRKY57	682561	G/T	0	1	0	0	0	0	0	0	0	0	0	0	0	0	0	0	0	0	0	0
WRKY57	682571	T/C	0	0	0	0	1	0	0	0	1	0	0	0	0	0	0	0	0	0	0	0
WRKY57	682589	T/C	0	0	0	0	1	0	0	0	1	0	0	0	0	0	0	0	0	1	0	0
WRKY57	682594	T/C	1	0	0	0	1	0	0	1	0	1	0	0	0	0	0	0	0	0	1	0
WRKY57	682597	G/A	0	0	0	0	0	0	0	0	0	0	0	0	0	0	0	0	0	1	0	0
WRKY57	682607	T/A	1	1	0	0	0	0	1	0	0	1	0	0	0	1	0	0	0	1	0	0
WRKY57	682625	A/G	0	0	0	0	1	0	0	0	1	0	0	0	0	0	0	0	0	0	0	0
WRKY57	682645	A/C	1	1	0	0	0	0	0	0	0	0	0	0	0	0	0	0	0	0	0	0
WRKY57	682751	T/A	0	0	0	0	0	0	0	0	0	1	0	0	0	0	0	0	0	0	0	0
WRKY57	682774	A/C	0	0	0	0	0	0	0	0	1	0	0	0	0	0	0	0	0	1	0	0
WRKY57	682776	C/A	0	0	0	0	0	0	0	0	1	0	0	0	0	0	0	0	0	1	0	0
WRKY57	682792	G/A	0	0	0	0	1	0	0	0	1	0	0	0	0	0	0	0	0	1	0	0
WRKY57	682851	T/A	0	0	0	0	1	0	0	1	0	1	0	0	0	0	0	0	0	0	1	0
WRKY57	682939	T/C	0	0	0	0	0	0	0	1	0	1	0	0	0	0	0	0	0	0	1	0
WRKY57	682953	A/G	0	0	0	0	0	0	0	0	0	0	0	0	0	0	0	0	0	1	0	0
WRKY57	682965	A/G	0	0	0	0	0	0	0	1	1	1	0	0	0	1	0	0	1	1	1	0
WRKY57	682971	G/A	0	0	0	0	0	0	0	1	1	1	0	0	0	1	0	0	1	1	0	0
WRKY57	682982	C/G	0	0	0	0	0	0	0	0	0	0	0	0	0	0	0	0	0	1	0	0
WRKY57	683034	A/T	0	0	0	0	0	0	0	1	1	1	0	0	0	1	0	0	1	0	0	0
WRKY57	683068	C/T	0	0	0	0	0	0	0	0	0	0	0	0	0	1	0	0	1	0	0	0
WRKY57	683073	T/A	0	0	0	0	0	0	0	0	0	1	0	0	0	0	0	0	0	0	0	0
WRKY57	683137	T/A	0	0	0	0	0	0	0	0	0	0	0	0	0	0	0	0	1	0	0	0
WRKY57	683188	G/A	0	0	0	0	0	0	0	1	0	1	0	0	0	1	0	0	1	0	0	0
WRKY57	683191	T/A	0	0	0	0	0	0	0	1	0	1	0	0	0	0	0	0	1	0	0	0
WRKY57	683211	T/C	0	0	0	0	0	0	0	1	0	1	0	0	0	0	0	0	1	0	0	0
WRKY57	683221	A/T	0	0	0	0	0	0	0	0	0	0	0	0	0	1	0	0	0	0	0	0
WRKY57	683264	T/G	0	0	0	0	0	0	0	1	0	1	0	0	0	1	0	0	1	0	0	0
WRKY57	683268	A/G	0	0	0	0	0	0	1	1	0	1	0	0	0	1	0	0	0	0	0	0
WRKY57	683280	A/C	0	0	0	0	0	0	0	1	0	1	0	0	0	0	0	0	0	0	0	0
WRKY57	683285	T/G	0	0	0	0	0	0	1	0	0	1	0	0	0	1	0	0	0	0	0	0
WRKY57	683303	G/A	0	0	0	0	0	0	0	0	0	1	0	0	0	0	0	0	0	0	0	0
WRKY57	683309	G/A	0	0	0	0	0	0	0	0	0	1	0	0	0	0	0	0	0	0	0	0
WRKY57	683319	C/A	0	0	0	0	0	0	0	0	0	1	0	0	0	0	0	0	0	0	0	0
WRKY57	683320	A/C	0	0	0	0	0	0	0	0	0	1	0	0	0	0	0	0	0	0	0	0
WRKY57	683348	G/T	0	0	0	0	0	0	0	0	0	1	0	0	0	0	0	0	0	0	0	0
WRKY57	683358	C/T	0	0	0	0	0	0	0	0	0	1	0	0	0	0	0	0	0	0	0	0
WRKY57	683384	G/C	0	0	0	0	0	0	0	0	0	1	0	0	0	0	0	0	0	0	0	0
WRKY57	683400	G/A	0	0	0	0	0	0	0	0	0	1	0	0	0	1	0	0	1	0	0	0
WRKY57	683409	T/G	0	0	0	0	0	0	0	1	0	1	0	0	0	1	0	0	1	0	0	0
WRKY57	683423	T/G	0	0	0	0	0	0	0	0	0	0	0	0	0	1	0	0	1	0	0	0
WRKY57	683430	A/G	0	0	0	0	0	0	0	1	0	1	0	0	0	1	0	0	1	0	0	0
WRKY57	683434	G/A	0	0	0	0	0	0	0	1	0	1	0	0	0	1	0	0	1	0	0	0
WRKY57	683442	G/A	0	0	0	0	0	0	0	0	0	0	0	0	0	1	0	0	1	0	0	0
WRKY57	683444	A/G	0	0	0	0	0	0	0	1	0	1	0	0	0	1	0	0	1	0	0	0
WRKY57	683480	T/C	0	0	0	0	0	0	0	1	0	1	0	0	0	1	0	0	0	0	0	0
WRKY57	683498	G/A	0	0	0	0	0	0	0	0	0	0	0	0	0	1	0	0	0	0	0	0
WRKY57	683526	T/C	0	0	0	0	0	0	0	0	0	1	0	0	0	0	0	0	0	0	0	0
WRKY57	683723	G/A	0	0	0	0	0	0	0	0	0	1	0	0	0	0	0	0	0	0	0	0
WRKY57	683738	T/C	0	0	0	0	0	0	0	0	0	1	0	0	0	0	0	0	0	0	0	0
WRKY57	683756	T/A	0	0	0	0	0	0	0	0	0	1	0	0	0	0	0	0	0	0	0	0
WRKY57	683932	C/T	0	0	0	0	0	0	0	1	0	0	0	0	0	0	0	0	0	0	0	0
WRKY57	683940	T/A	0	0	0	0	0	0	0	1	0	0	0	0	0	0	0	0	0	0	0	0
WRKY57	683975	C/T	0	1	0	0	0	0	1	1	0	1	0	0	0	0	0	0	0	0	0	0
WRKY57	683992	G/C	0	0	0	0	0	0	0	1	0	1	0	0	0	0	0	0	0	0	0	0
WRKY57	684010	A/T	0	1	0	0	0	0	0	1	0	1	0	0	0	0	0	0	0	1	0	0
WRKY57	684016	G/C	0	1	0	0	0	0	0	0	0	0	0	0	0	0	0	0	0	1	0	0
WRKY57	684042	A/G	1	0	0	0	0	0	0	1	0	1	0	0	0	1	0	0	1	0	0	0
WRKY57	684082	A/*,C	0	0	0	0	0	0	0	0	0	1	0	0	0	0	0	0	0	0	0	0
WRKY57	684095	A/G	0	1	0	0	0	0	0	0	0	0	0	0	0	0	0	0	0	1	0	0
WRKY57	684101	G/A	0	0	0	0	0	0	0	0	0	1	0	0	0	0	0	0	0	0	0	0
WRKY57	684128	C/A	0	0	0	0	0	0	0	0	1	0	0	0	0	1	0	0	1	0	0	0
WRKY57	684129	T/C	0	0	0	0	0	0	0	0	0	0	0	0	0	1	0	0	0	0	0	0
WRKY57	684133	G/A	0	1	0	0	0	0	0	0	1	0	0	0	0	0	0	0	0	1	0	0
WRKY57	684140	T/A	0	0	0	0	0	0	0	1	0	1	0	0	0	0	0	0	1	0	1	0
WRKY57	684155	G/A	0	1	0	0	0	0	0	0	1	0	0	0	0	0	0	0	0	1	0	0
WRKY57	684156	C/T	0	0	0	0	0	0	0	0	1	0	0	0	0	1	0	0	1	0	0	0
WRKY57	684157	C/T	0	1	0	0	0	0	0	0	1	0	0	0	0	0	0	0	0	1	0	0
WRKY57	684163	A/T	0	1	0	0	0	0	0	0	1	0	0	0	0	0	0	0	0	1	0	0
WRKY57	684168	G/A	0	1	0	0	0	0	0	0	1	0	0	0	0	0	0	0	0	1	0	0
WRKY57	684176	T/A	1	0	0	0	0	0	0	1	1	1	0	0	0	1	0	0	1	0	1	0
WRKY57	684179	T/C	1	1	0	0	0	0	0	1	1	1	0	0	0	1	0	0	1	1	1	0
WRKY57	684183	A/G	1	1	0	0	0	0	0	1	1	1	0	0	0	1	0	0	1	1	1	0
WRKY57	684184	T/G	0	0	0	0	0	0	0	0	1	0	0	0	0	1	0	0	1	0	0	0
WRKY57	684191	T/A	1	1	0	0	0	0	0	1	1	1	0	0	0	1	0	0	1	1	1	0
WRKY57	684203	C/T	0	1	0	0	1	0	0	0	1	0	0	0	0	0	0	0	0	1	0	0
WRKY57	684213	T/C	1	0	0	0	0	0	0	1	1	1	0	0	0	1	0	0	1	0	1	0
WRKY57	684215	G/A	1	1	0	0	1	0	0	0	1	0	0	0	0	0	0	0	0	0	0	0
WRKY57	684224	G/A	0	1	0	0	0	0	0	0	1	0	0	0	0	0	0	0	0	1	0	0
WRKY57	684225	C/T	1	1	0	0	1	0	0	1	1	1	0	0	0	1	0	0	1	1	1	0
WRKY57	684243	G/A	1	1	0	0	0	0	0	0	0	0	0	0	0	0	0	0	0	0	0	0
WRKY57	684244	A/G	1	1	0	0	1	0	1	1	1	1	0	0	0	1	0	0	1	1	1	0
WRKY57	684265	T/C	0	1	0	0	1	0	0	0	1	0	0	0	0	0	0	0	0	1	0	0
WRKY57	684284	G/A	0	0	0	0	0	0	0	0	1	0	0	0	0	1	0	0	1	0	0	0
WRKY57	684316	A/G	0	1	0	0	1	0	0	0	1	0	0	0	0	0	0	0	0	1	0	0
WRKY57	684325	C/T	0	0	0	0	0	0	0	0	1	0	0	0	0	1	0	0	1	0	0	0
WRKY57	684345	G/A	0	0	0	0	0	0	0	0	1	0	0	0	0	0	0	0	0	1	0	0
WRKY57	684346	C/T	0	0	0	0	0	0	0	0	1	0	0	0	0	0	0	0	0	1	0	0
WRKY57	684349	T/C	0	0	0	0	0	0	0	0	1	0	0	0	0	0	0	0	0	1	0	0
WRKY57	684369	C/T	0	0	0	0	0	0	0	0	0	0	0	0	0	0	0	0	0	1	0	0
WRKY57	684374	G/A	0	0	0	0	0	0	0	0	0	0	0	0	0	0	0	0	0	1	0	0
WRKY57	684380	C/T	0	0	0	0	0	0	0	1	0	1	0	0	0	1	0	0	1	0	0	0
WRKY57	684490	A/G	0	0	0	0	0	0	0	0	0	1	0	0	0	0	0	0	0	0	0	0
WRKY57	684675	G/A	0	0	0	0	0	0	0	0	0	1	0	0	0	0	0	0	0	0	0	0
WRKY57	684679	T/A	0	0	0	0	0	0	0	0	0	1	0	0	0	0	0	0	0	0	0	0
WRKY57	684690	A/G	0	0	0	0	0	0	0	0	0	1	0	0	0	0	0	0	0	0	0	0
WRKY57	684751	A/T	0	0	0	0	0	0	0	0	0	0	0	0	0	1	0	0	0	0	0	0
WRKY57	684760	C/A	0	0	0	0	0	0	0	0	0	0	0	0	0	1	0	0	0	0	0	0
WRKY57	684800	A/G	0	0	0	0	0	0	0	0	0	0	0	0	0	1	0	0	0	0	0	0
WRKY57	684802	T/C	0	0	0	0	0	0	0	0	0	0	0	0	0	1	0	0	0	0	0	0
WRKY57	684805	G/C	0	0	0	0	0	0	0	0	0	0	0	0	0	1	0	0	0	0	0	0
WRKY57	684914	G/A	0	0	0	0	0	0	0	0	0	1	0	0	0	0	0	0	0	0	0	0
WRKY57	684944	T/C	0	0	0	0	0	0	0	0	0	1	0	0	0	0	0	0	0	0	0	0
WRKY57	684948	A/T	0	0	0	0	0	0	0	0	0	1	0	0	0	0	0	0	0	0	0	0
WRKY57	685011	G/T	0	0	0	0	0	0	0	0	0	1	0	0	0	0	0	0	0	0	0	0
WRKY57	685067	A/G	0	0	0	0	0	0	0	0	0	1	0	0	0	0	0	0	0	0	0	0
WRKY57	685088	A/C	0	0	0	0	0	0	0	0	0	1	0	0	0	0	0	0	0	0	0	0
WRKY57	685111	C/A	0	0	0	0	0	0	0	0	0	1	0	0	0	0	0	0	0	0	0	0
WRKY57	685372	T/C	0	0	0	0	0	0	0	0	0	1	0	0	0	0	0	0	0	0	0	0
WRKY57	685401	T/C	0	0	0	0	0	0	0	0	0	0	0	0	0	1	0	0	1	0	0	0
WRKY57	685430	C/T	0	0	0	0	0	0	1	0	0	1	0	0	0	1	0	0	0	0	0	0
WRKY57	685445	T/C	0	0	0	0	0	0	0	0	0	0	0	0	0	1	0	0	1	0	0	0
WRKY57	685464	G/A	0	0	0	0	0	0	0	1	0	0	0	0	0	0	0	0	0	0	0	0
WRKY57	685468	A/G	0	1	0	0	0	0	0	1	0	0	0	0	0	1	0	0	1	0	0	0
WRKY57	685470	T/A	0	0	0	0	0	0	0	1	0	0	0	0	0	1	0	0	1	0	0	0
WRKY57	685474	C/A	0	0	0	0	0	0	1	1	0	1	0	0	0	1	0	0	1	0	0	0
WRKY57	685478	C/A	0	0	0	0	0	0	0	1	0	1	0	0	0	1	0	0	1	0	0	0
WRKY57	685497	A/G	0	0	0	0	0	0	0	1	0	1	0	0	0	1	0	0	1	0	0	0
WRKY57	685508	G/A	0	0	0	0	0	0	1	1	0	1	0	0	0	1	0	0	0	0	0	0
WRKY57	685511	A/G	0	0	0	0	0	0	0	1	1	1	0	0	0	1	0	0	1	0	0	0
WRKY57	685512	G/A	0	0	0	0	0	0	0	0	1	0	0	0	0	0	0	0	0	0	0	0
WRKY57	685524	A/G	0	0	0	0	0	0	1	1	1	1	0	0	0	1	0	0	1	0	0	0
WRKY57	685531	A/C	0	0	0	0	0	0	0	0	1	1	0	0	0	1	0	0	1	0	0	0
WRKY57	685535	G/A	0	0	0	0	0	0	0	0	0	1	0	0	0	1	0	0	1	0	0	0
WRKY57	685537	G/A	0	0	0	0	0	0	0	0	0	1	0	0	0	0	0	0	0	0	0	0
WRKY57	685576	A/T	0	0	0	0	0	0	0	0	0	1	0	0	0	0	0	0	0	0	0	0
WRKY57	685584	T/A	0	0	0	0	0	0	1	0	0	0	0	0	0	0	0	0	0	0	0	0
WRKY57	685629	G/A	0	0	0	0	0	0	0	0	0	1	0	0	0	1	0	0	0	0	0	0
WRKY57	685634	A/T	0	0	0	0	0	0	0	0	0	1	0	0	0	1	0	0	0	0	0	0
WRKY57	685638	C/T	0	0	0	0	0	0	0	0	0	1	0	0	0	1	0	0	0	0	0	0
WRKY57	685643	T/A	0	0	0	0	0	0	0	0	0	1	0	0	0	0	0	0	0	0	0	0
WRKY57	685643.1	T/C,A	0	0	0	0	0	0	0	0	0	0	0	0	0	1	0	0	0	0	0	0
WRKY57	685674	A/G	0	0	0	0	0	0	0	0	0	1	0	0	0	0	0	0	0	0	0	0
WRKY57	685699	A/G	0	0	0	0	0	0	0	0	0	1	0	0	0	0	0	0	0	0	0	0
WRKY57	685724	A/G	0	0	0	0	0	0	0	0	0	1	0	0	0	0	0	0	0	0	0	0
WRKY57	685744	G/A	0	0	0	0	0	0	0	0	0	1	0	0	0	0	0	0	0	0	0	0
WRKY57	685748	C/T	0	0	0	0	0	0	0	0	0	1	0	0	0	0	0	0	0	0	0	0
WRKY57	685851	A/G	0	1	0	0	0	0	0	0	0	0	0	0	0	1	0	0	1	1	0	0
WRKY57	685871	G/A	0	1	0	0	0	0	0	0	0	0	0	0	0	0	0	0	0	0	0	0
WRKY57	685876	C/T	0	1	0	0	0	0	0	0	0	0	0	0	0	0	0	0	0	1	0	0
WRKY57	685885	G/A	0	0	0	0	0	0	0	0	0	0	0	0	0	1	0	0	1	0	0	0
WRKY57	685908	C/T	0	1	0	0	0	0	0	0	0	1	0	0	0	1	0	0	1	0	0	0
WRKY57	685916	G/A	0	0	0	0	0	0	0	0	0	1	0	0	0	0	0	0	1	0	0	0
WRKY57	685917	G/A	0	0	0	0	0	0	0	0	0	1	0	0	0	0	0	0	1	0	0	0
WRKY57	685927	T/C	0	0	0	0	0	0	0	0	0	0	0	0	0	0	0	0	0	1	0	0
WRKY57	685950	G/A	0	0	0	0	0	0	0	0	0	1	0	0	0	1	0	0	0	0	0	0
WRKY57	685979	C/T	0	0	0	0	0	0	0	0	0	1	0	0	0	0	0	0	0	0	0	0
WRKY57	685980	G/A	0	0	0	0	0	0	0	0	0	1	0	0	0	0	0	0	0	0	0	0
WRKY57	686088	C/T	0	0	0	0	0	0	0	0	0	1	0	0	0	0	0	0	0	0	0	0
WRKY57	686101	G/A	0	0	0	0	0	0	0	0	0	1	0	0	0	0	0	0	1	0	0	0
WRKY57	686109	C/T	0	0	0	0	0	0	0	0	0	1	0	0	0	1	0	0	1	0	0	0
WRKY57	686124	T/C	0	0	0	0	0	0	0	0	0	1	0	0	0	1	0	0	1	0	0	0
WRKY57	686134	G/A	0	0	0	0	0	0	0	0	1	0	0	0	0	0	0	0	0	0	0	0
WRKY57	686142	T/C	0	0	0	0	0	0	1	0	0	1	0	0	0	1	0	0	1	1	0	0
WRKY57	686143	G/A	0	0	0	0	0	0	0	0	0	1	0	0	0	0	0	0	0	0	0	0
WRKY57	686151	G/A	0	1	0	0	0	0	0	0	0	0	0	0	0	0	0	0	0	0	0	0
WRKY57	686155	G/A	0	0	0	0	0	0	0	0	0	0	0	0	0	0	0	0	0	1	0	0
WRKY57	686177	T/C	0	1	0	0	0	0	0	0	0	0	0	0	0	0	0	0	0	1	0	0
WRKY57	686183	A/G	1	1	0	0	1	0	0	1	1	1	0	0	0	1	0	0	1	1	1	0
WRKY57	686197	C/G	0	1	0	0	0	0	0	0	0	0	0	0	0	0	0	0	0	1	0	0
WRKY57	686197.1	C/T	0	0	0	0	1	0	0	0	1	0	0	0	0	0	0	0	0	0	0	0
WRKY57	686224	T/G	0	1	0	1	1	0	0	0	1	0	0	0	0	0	0	0	0	1	0	0
WRKY57	686234	T/A	0	1	0	1	1	0	0	0	1	0	0	0	0	0	0	0	0	1	0	0
WRKY57	686240	G/A	0	1	0	1	1	0	0	0	1	0	0	0	0	0	0	0	0	1	0	0
WRKY57	686707	T/G	0	0	0	0	0	0	0	0	1	0	0	0	0	1	0	0	1	0	0	0
WRKY57	686742	A/G	1	0	0	0	1	0	0	1	1	1	0	0	0	1	0	0	1	0	1	0
WRKY57	686743	C/T	1	1	0	0	1	0	0	1	1	1	0	0	0	1	0	0	1	1	1	0
WRKY57	686754	G/T	0	0	0	0	0	0	0	0	1	0	0	0	0	1	0	0	1	0	0	0
WRKY57	686773	G/A	0	1	0	0	1	0	0	0	1	0	0	0	0	0	0	0	0	1	0	0
WRKY57	686798	A/C	1	1	0	1	1	0	1	1	1	1	0	0	0	1	0	0	1	1	1	0
WRKY57	686807	T/C	0	1	0	1	1	0	0	0	1	0	0	0	0	0	0	0	0	1	0	0
WRKY57	686812	G/A	1	1	0	0	0	0	0	0	0	0	0	0	0	0	0	0	0	0	0	0
WRKY57	686832	C/T	1	0	0	1	1	0	0	1	1	1	0	0	0	1	0	0	1	0	1	0
WRKY57	686842	A/G	0	1	0	1	1	0	0	0	1	0	0	0	0	0	0	0	0	1	0	0
WRKY57	686946	T/C	0	1	0	0	0	0	0	0	1	0	0	0	0	0	0	0	0	1	0	0
WRKY57	686947	T/C	0	1	0	0	0	0	0	0	0	0	0	0	0	0	0	0	0	1	0	0
WRKY57	686947.1	T/A,C	0	0	0	0	0	0	0	0	1	0	0	0	0	0	0	0	0	0	0	0
WRKY57	686947.2	T/A	0	0	0	0	0	0	0	0	0	0	0	0	0	1	0	0	1	0	0	0
WRKY57	687049	A/G	0	0	0	0	0	0	0	0	1	0	0	0	0	1	0	0	1	0	0	0
WRKY57	687060	C/T	0	0	0	0	1	0	0	1	0	1	0	0	0	0	0	0	0	0	0	0
WRKY57	687207	T/C	0	0	0	0	0	0	0	0	0	1	0	0	0	0	0	0	0	0	0	0
WRKY57	687225	T/C	1	0	0	0	0	0	0	0	0	1	0	0	0	0	0	0	0	0	1	0
WRKY57	687321	G/A	1	0	0	0	1	0	0	1	1	1	0	0	0	0	0	0	0	0	1	0
WRKY57	687357	C/T	0	0	0	0	0	0	0	0	1	0	0	0	0	0	0	0	0	0	0	0
WRKY57	687379	G/A	0	0	0	0	0	0	0	0	1	0	0	0	0	0	0	0	0	0	0	0
WRKY57	687419	T/G	0	1	0	0	0	0	0	0	0	0	0	0	0	0	0	0	0	1	0	0
WRKY57	687432	G/A	1	0	0	0	0	0	0	1	0	1	0	0	0	0	0	0	1	0	1	0
WRKY57	687441	T/G	0	0	0	0	0	0	0	0	0	0	0	0	0	1	0	0	0	0	0	0
WRKY57	687686	G/C	0	0	0	0	1	0	0	0	1	0	0	0	0	0	0	0	0	0	0	0
WRKY57	687723	T/G	0	1	0	1	1	0	0	0	1	0	0	0	0	1	0	0	0	1	0	0
WRKY57	687725	A/T	0	0	0	0	0	0	0	0	0	0	0	0	0	0	0	0	0	1	0	0
WRKY57	687738	C/G	0	0	0	0	0	0	0	0	0	0	0	0	0	1	0	0	0	0	0	0
WRKY57	687749	T/G	1	1	0	1	1	0	0	1	0	1	0	0	0	0	0	0	0	0	0	0
WRKY57	687772	T/C	0	0	0	0	0	0	0	0	0	0	0	0	0	1	0	0	0	0	0	0
WRKY57	687775	T/C	0	0	0	1	1	0	0	0	1	0	0	0	0	1	0	0	1	1	0	0
WRKY57	687785	A/G	0	0	0	1	1	0	0	0	1	0	0	0	0	0	0	0	0	0	0	0
WRKY57	687793	T/C	0	0	0	0	0	0	0	0	0	0	0	0	0	1	0	0	0	0	0	0
WRKY57	687952	C/T	1	0	0	0	0	0	0	1	1	1	0	0	0	0	0	0	0	0	0	0
WRKY57	688037	G/A	0	0	0	0	0	0	0	1	0	1	0	0	0	0	0	0	0	0	0	0
WRKY57	688044	A/G	0	0	0	0	0	0	0	1	0	1	0	0	0	0	0	0	0	0	0	0
WRKY57	688078	T/G	0	0	0	0	0	0	0	0	0	1	0	0	0	0	0	0	0	0	0	0
WRKY57	688090	G/C	0	0	0	0	0	0	0	0	0	1	0	0	0	0	0	0	0	0	0	0
WRKY57	688204	C/G	1	0	0	0	0	0	0	1	1	1	0	0	0	0	0	0	0	1	0	0
WRKY57	688208	C/T	0	0	0	0	0	0	0	0	0	0	0	0	0	0	0	0	0	1	0	0
WRKY57	688236	G/A	0	0	0	0	0	0	0	0	0	0	0	0	0	0	0	0	0	1	0	0
WRKY57	688249	T/C	0	0	0	0	0	0	0	0	0	1	0	0	0	0	0	0	0	0	0	0
WRKY57	688265	C/G	0	0	0	0	0	0	0	0	1	1	0	0	0	0	0	0	0	1	0	0
WRKY57	688305	G/A	0	0	0	0	0	0	0	0	0	0	0	0	0	0	0	0	0	1	0	0
WRKY57	688323	G/A	0	0	0	0	0	0	0	0	1	0	0	0	0	0	0	0	0	0	0	0
WRKY57	688330	G/A	0	0	0	0	0	0	0	0	0	0	0	0	0	0	0	0	0	1	0	0
WRKY57	688353	T/*,G	0	0	0	0	1	0	0	0	0	0	0	0	0	0	0	0	0	0	0	0
WRKY57	688353.1	T/G	0	0	0	0	0	0	0	0	1	0	0	0	0	0	0	0	0	1	0	0
WRKY57	688380	G/A	0	0	0	0	0	0	0	1	0	1	0	0	0	0	0	0	0	0	0	0
WRKY57	688391	G/A	0	1	0	0	0	0	0	1	1	1	0	0	0	1	0	0	1	0	0	0
WRKY57	688392	C/T	0	0	0	0	0	0	0	0	0	0	0	0	0	0	0	0	0	1	0	0
WRKY57	688410	C/T	0	1	0	0	0	0	0	0	0	0	0	0	0	0	0	0	0	0	0	0
WRKY57	688417	C/T	1	0	0	0	0	0	0	1	0	1	0	0	0	0	0	0	0	0	0	0
WRKY57	688419	C/T	0	0	0	0	0	0	0	0	0	0	0	0	0	0	0	0	0	1	0	0
WRKY57	688426	A/T	1	0	0	0	0	0	0	1	0	1	0	0	0	0	0	0	0	0	0	0
WRKY57	688431	G/A	1	0	0	0	0	0	0	1	1	1	0	0	0	0	0	0	0	1	0	0
WRKY57	688453	A/G	0	0	0	0	0	0	0	0	0	0	0	0	0	0	0	0	0	1	0	0
WRKY57	688455	C/T	0	0	0	0	0	0	0	0	0	0	0	0	0	1	0	0	0	0	0	0
WRKY57	688472	C/A	0	0	0	0	0	0	0	0	0	0	0	0	0	0	0	0	0	1	0	0
WRKY57	688473	A/C	0	1	0	0	0	0	0	0	0	0	0	0	0	0	0	0	0	0	0	0
WRKY57	688523	A/T	0	0	0	0	0	0	0	0	0	0	0	0	0	0	0	0	0	1	0	0
WRKY57	688531	C/A	0	0	0	0	0	0	0	0	0	0	0	0	0	0	0	0	0	1	0	0
WRKY57	688545	T/C	0	1	0	0	0	0	0	0	1	0	0	0	0	1	0	0	1	1	0	0
WRKY57	688549	A/G	0	0	0	0	0	0	0	0	0	0	0	0	0	0	0	0	0	1	0	0
WRKY57	688585	A/T	0	0	0	0	0	0	0	0	0	0	0	0	0	0	0	0	0	1	0	0
WRKY57	688588	C/A	0	1	0	0	1	0	0	1	1	1	0	0	0	1	0	0	1	1	0	0
WRKY57	688605	G/A	0	1	0	0	0	0	0	0	1	0	0	0	0	1	0	0	1	0	0	0
WRKY57	688651	T/C	0	0	0	0	0	0	0	0	0	0	0	0	0	0	0	0	0	1	0	0
WRKY57	688662	C/T	0	0	0	0	0	0	0	0	0	0	0	0	0	0	0	0	0	1	0	0
WRKY57	688756	A/G	0	1	0	0	0	0	0	0	1	0	0	0	0	1	0	0	1	0	0	0
WRKY57	688758	A/T	0	0	0	0	0	0	0	0	0	0	0	0	0	0	0	0	0	1	0	0
WRKY57	688791	A/T	0	0	0	0	1	0	0	0	1	0	0	0	0	0	0	0	0	0	0	0
WRKY57	688796	A/C	1	1	0	0	1	0	0	1	1	1	0	0	0	1	0	0	1	1	0	0
WRKY57	688804	A/G	0	0	0	0	0	0	0	0	0	0	0	0	0	0	0	0	0	1	0	0
WRKY57	688814	T/G	0	0	0	0	0	0	0	0	1	0	0	0	0	1	0	0	1	0	0	0
WRKY57	688884	G/A	0	0	0	0	0	0	0	0	1	0	0	0	0	1	0	0	1	0	0	0
WRKY57	688919	A/T	0	0	0	0	1	0	0	0	1	0	0	0	0	0	0	0	0	0	0	0
WRKY57	688923	A/G	0	0	0	0	0	0	0	0	0	0	0	0	0	0	0	0	0	1	0	0
WRKY57	689103	T/G	0	1	0	0	0	0	0	0	0	0	0	0	0	0	0	0	0	0	0	0
WRKY57	689205	A/C	0	0	0	0	0	0	0	0	1	0	0	0	0	0	0	0	0	0	0	0
WRKY57	689218	T/A	0	0	0	0	0	0	0	1	0	1	0	0	0	0	0	0	1	0	0	0
WRKY57	689251	C/T	0	1	0	0	0	0	1	1	1	1	0	0	0	1	0	0	1	0	0	0
WRKY57	689260	C/A	0	0	0	0	0	0	0	0	1	0	0	0	0	0	0	0	0	0	0	0
WRKY57	689346	T/G	0	0	0	0	0	0	0	0	0	1	0	0	0	0	0	0	0	0	0	0
WRKY57	689371	T/C	0	0	0	0	0	0	0	0	0	1	0	0	0	1	0	0	0	0	0	0
WRKY57	689393	T/C	0	0	0	0	0	0	0	0	0	1	0	0	0	0	0	0	0	0	0	0
WRKY57	689622	G/A	0	0	0	0	0	0	0	0	0	0	0	0	0	0	0	0	0	1	0	0
WRKY57	689661	G/A	0	0	0	0	0	0	0	0	0	0	0	0	0	1	0	0	0	0	0	0
WRKY57	689661.1	G/*,A	0	0	0	0	0	0	0	0	0	0	0	0	0	0	0	0	1	0	0	0
WRKY57	689663	A/*,G	0	0	0	0	0	0	0	0	0	1	0	0	0	0	0	0	0	0	0	0
WRKY57	689665	A/*,G	1	0	0	0	0	0	0	0	0	0	0	0	0	0	0	0	0	1	0	0
WRKY57	689665.1	A/G	0	1	0	0	0	0	0	1	0	1	0	0	0	0	0	0	1	0	0	0
WRKY57	689794	T/C	1	0	0	1	1	0	0	1	0	1	0	0	0	0	0	0	1	0	1	0
WRKY57	689862	A/C	0	0	0	1	1	0	0	0	1	0	0	0	0	0	0	0	0	1	0	0
WRKY57	690275	C/T	1	1	0	0	0	0	1	0	0	0	0	1	0	0	0	0	0	1	0	0
WRKY57	690289	G/T	1	1	0	0	0	0	1	0	0	0	0	0	0	0	0	0	0	1	0	0
WRKY57	690314	G/T	1	0	0	1	1	0	0	1	1	1	0	0	0	0	0	0	0	1	1	0
WRKY57	690397	G/T	0	0	0	0	0	0	0	1	1	1	0	0	0	1	0	0	0	0	0	0
WRKY57	690436	A/G	1	1	0	0	0	0	1	0	0	0	0	0	0	0	0	0	0	1	0	0
WRKY57	690518	T/G	0	0	1	0	0	0	0	0	0	0	0	0	0	1	0	0	0	1	0	0
WRKY57	690518.1	T/*,G	0	0	0	0	0	0	0	0	1	1	0	0	0	0	0	0	1	0	0	0
WRKY57	690533	A/G	0	0	0	0	0	0	0	0	0	0	0	0	0	1	0	0	0	0	0	0
WRKY57	690534	C/T	0	0	0	0	0	0	0	0	1	0	0	0	0	1	0	0	1	0	0	0
WRKY57	690558	G/C	0	0	0	0	0	0	0	0	1	0	0	0	0	1	0	0	1	0	0	0
WRKY57	690561	A/G	0	0	0	0	1	0	0	0	1	0	0	0	0	0	0	0	0	0	0	0
WRKY57	690573	G/A	1	0	0	0	0	0	0	1	1	1	0	0	1	0	0	0	1	1	1	0
WRKY57	690574	T/A	1	1	0	0	0	0	0	0	0	0	0	0	0	0	0	0	0	0	0	0
WRKY57	690577	G/A	1	1	0	0	0	0	0	0	0	0	0	0	0	0	0	0	0	0	0	0
WRKY57	690578	T/A	1	1	0	0	0	0	0	0	0	0	0	0	0	0	0	0	0	0	0	0
WRKY57	690584	T/A	1	0	0	0	1	0	0	1	1	1	0	0	1	0	0	0	1	1	1	0

## Sheet: Exon SNPs
gene	ANS_a	ANS_a	ANS_a	ANS_a	ANS_a	ANS_a	ANS_a	DFRa	DFRa	DFRa	DFRa	DFRa	DFRa	DFRa	DFRa	GDH2	GDH2	AMT1.2	AMT1.2	AMT1.2	AMT1.2	AMT1.2	AMT1.2	AMT1.2	AMT1.2	AMT1.2	AMT1.2	AMT1.2	AMT1.2	AMT1.2	GS1.2	GS1.2	GS1.2	GS1.2	GS1.2	GS1.2	GS1.2	GS1.2	GS1.2	WD40	WD40	WD40	WD40	UFGT_b	UFGT_b	UFGT_b	UFGT_b	UFGT_b	UFGT_b
position	1026552	1026570	1026588	1026681	1026747	1027478	1027896	1281606	1282102	1282136	1286200	1286465	1286470	1286481	1287643	1343623	1344362	150530	150569	150656	151037	151145	151163	151436	151610	151688	151694	151697	151706	152000	1538701	1539569	1539638	1540443	1540452	1540973	1541185	1541541	1541752	1793951	1794067	1794081	1794127	1861379	1861473	1861583	1861773	1861780	1861811
tea	G/C	G/T	A/C	G/C	T/C	A/G	C/T	A/C	A/C	G/C	C/T	G/A	C/G	C/T	T/C	T/C	A/G	C/T	G/T	C/A	T/C	A/C	A/C	A/G	G/A	T/C	G/T	A/T	G/A	G/A	G/T	T/A	A/G	G/A	C/G	A/G	C/A	T/G	C/T	C/A	A/G	G/C	A/T	A/G	C/T	C/T	C/T	T/C	C/A
3574	0	0	0	1	0	1	1	0	1	0	1	1	1	1	0	0	0	1	1	0	0	0	0	0	0	0	1	1	1	0	1	0	0	0	0	0	0	0	0	0	0	0	0	0	0	0	0	0	0
507	0	0	0	0	0	0	0	0	1	0	1	1	1	1	0	1	0	0	0	0	1	1	1	1	0	0	0	0	0	0	1	1	0	1	1	1	1	1	1	0	1	1	1	0	0	0	1	1	1
Karatum	0	0	0	0	0	0	0	0	1	1	1	1	0	1	1	0	0	1	1	0	0	0	0	0	0	0	1	1	1	0	1	1	0	0	1	0	1	0	1	0	0	0	0	0	0	0	0	0	0
1467	0	0	0	0	0	0	0	0	1	0	1	1	1	1	0	0	0	1	1	0	0	0	0	0	0	0	1	1	1	0	0	0	0	0	0	0	0	0	0	0	0	0	0	0	0	0	1	1	1
527	0	0	0	0	0	0	0	0	1	0	1	1	1	1	0	0	0	1	1	0	0	0	0	0	0	0	1	1	1	0	1	1	1	0	1	0	1	0	1	1	0	0	0	0	0	1	1	1	1
582	0	0	0	0	0	0	0	1	0	0	1	1	1	1	0	0	0	1	1	0	0	0	0	0	0	0	1	1	1	0	1	1	0	0	1	0	1	0	1	0	1	1	1	0	0	0	1	1	1
3986	0	0	1	0	0	1	0	0	0	0	1	1	1	1	0	0	0	0	1	1	1	0	1	1	0	1	1	1	1	0	1	1	0	0	1	0	1	0	1	0	0	0	0	0	0	1	1	1	1
3180	0	0	0	0	0	0	0	0	1	0	1	1	1	1	0	0	0	1	1	0	0	0	0	0	0	0	1	1	1	1	1	1	0	0	1	0	1	0	1	0	0	0	0	0	0	0	1	1	1
855	1	0	0	0	0	1	0	0	1	0	1	1	1	1	0	0	0	0	0	0	1	1	1	1	0	0	0	0	0	0	1	1	0	0	1	0	1	0	1	0	0	0	0	1	0	0	1	1	1
619	0	0	0	0	0	0	0	0	0	0	0	0	0	0	0	1	0	0	1	0	1	1	1	1	0	0	1	1	1	1	1	1	0	0	1	0	1	0	1	0	0	0	0	1	1	0	1	1	1
157	0	0	0	0	0	0	0	0	1	0	1	1	1	1	0	0	0	1	1	0	0	0	0	0	0	0	1	1	1	0	1	1	0	1	1	0	1	1	1	0	0	0	0	0	0	0	0	0	0
551	0	1	0	0	1	0	0	0	1	0	1	1	1	1	0	1	0	1	1	0	0	0	0	0	0	0	1	1	1	0	1	1	0	0	1	0	1	0	1	0	0	0	0	0	0	0	0	0	0
316	0	0	0	0	0	0	0	0	1	0	1	1	1	1	0	0	0	1	1	0	0	0	0	0	0	0	1	1	1	1	1	1	0	0	1	0	1	0	1	0	0	0	0	0	0	0	1	1	1
2697	0	0	0	0	0	0	0	0	1	0	1	1	1	1	0	0	0	0	1	0	0	0	0	0	1	0	1	1	1	0	1	1	0	0	1	0	1	0	1	0	1	1	1	0	0	0	1	1	0
1405	0	0	0	0	0	0	0	0	0	0	0	0	0	0	0	0	0	1	1	0	0	0	0	0	0	0	1	1	1	0	1	1	0	0	1	0	1	0	1	0	0	0	0	0	0	0	1	1	1
1877	0	0	0	0	0	0	0	0	1	0	1	1	1	1	0	0	0	0	1	0	0	0	0	0	0	0	1	1	1	1	1	1	0	0	1	0	1	0	1	0	0	0	0	0	0	0	1	1	1
1385	0	0	0	0	0	0	0	0	1	0	1	1	1	1	0	0	0	0	1	0	0	0	0	0	1	0	1	1	1	0	1	1	0	0	1	0	1	0	1	0	0	0	0	1	0	0	1	1	1
536	0	0	0	0	0	0	0	0	1	0	1	0	0	0	0	0	1	1	1	1	1	0	1	1	0	1	1	1	1	0	1	1	0	0	1	0	1	0	1	0	1	0	0	0	0	0	1	1	1
1102	0	0	0	0	0	0	0	0	1	0	1	1	1	1	0	0	0	1	1	0	0	0	0	0	0	0	1	1	1	1	1	1	0	0	1	0	1	0	1	0	0	0	0	0	0	0	1	1	1
212	0	0	0	0	0	0	0	0	1	0	1	1	1	1	0	0	0	1	1	0	0	0	0	0	0	0	1	1	1	1	1	1	0	0	1	0	1	0	1	0	0	0	0	0	0	0	1	1	1
[truncated: 211 more columns]
